# Supplementary material for: Genome-Wide Screen for Differential DNA Methylation Associated with Neural Cell Differentiation in Mouse
Source: PLoS One. 2011 Oct 18;6(10):e26002. doi: 10.1371/journal.pone.0026002 (PMC3196508; doi:10.1371/journal.pone.0026002)
Supplement: Table S1 — tDMRs and their associated genes. (XLS) [file pone.0026002.s001.xls]

## Sheet: Sheet1
Fragment Name	High methylation in	T statistic	M difference	TSS overlap	Associated Gene Name	Description	EntrezGene ID
EpiMusI1009413Q_at	NSC	-10.61	0.73	ENSMUSG00000006800	Sulf2	sulfatase 2 Gene [Source:MGI Symbol;Acc:MGI:1919293]	72043
EpiMusI1018527Q_at	NSC	-85.72	0.60	ENSMUSG00000027547	Sall4	sal-like 4 (Drosophila) Gene [Source:MGI Symbol;Acc:MGI:2139360]	0
EpiMusI1024669Q_at	NSC	-6.04	0.72	ENSMUSG00000052033	Pfdn4	prefoldin 4 Gene [Source:MGI Symbol;Acc:MGI:1923512]	109054
EpiMusI1100568Q_at	NSC	-18.02	0.79	ENSMUSG00000056947	Mab21l1	mab-21-like 1 (C. elegans) Gene [Source:MGI Symbol;Acc:MGI:1333773]	17116
EpiMusI1193476Q_at	NSC	-21.36	0.91	ENSMUSG00000033910	Gucy1a3	guanylate cyclase 1, soluble, alpha 3 Gene [Source:MGI Symbol;Acc:MGI:1926562]	60596
EpiMusI1207176Q_at	NSC	-13.30	0.96	ENSMUSG00000049013	Prss48	protease, serine, 48 Gene [Source:MGI Symbol;Acc:MGI:2685865]	368202
EpiMusI1209087Q_at	NSC	-11.68	0.72	ENSMUSG00000057777	Mab21l2	mab-21-like 2 (C. elegans) Gene [Source:MGI Symbol;Acc:MGI:1346022]	23937
EpiMusI1215482Q_at	NSC	-4.49	0.76	ENSMUSG00000001415	Smg5	Smg-5 homolog, nonsense mediated mRNA decay factor (C. elegans) Gene [Source:MGI Symbol;Acc:MGI:2447364]	229512
EpiMusI1219042Q_at	NSC	-17.11	1.12	ENSMUSG00000028039	Efna3	ephrin A3 Gene [Source:MGI Symbol;Acc:MGI:106644]	13638
EpiMusI1223118Q_at	NSC	-22.14	0.70	ENSMUSG00000027931	Npr1	natriuretic peptide receptor 1 Gene [Source:MGI Symbol;Acc:MGI:97371]	0
EpiMusI1244564Q_at	NSC	-5.30	0.87	ENSMUSG00000074399	AC121792.3	Putative uncharacterized protein [Source:UniProtKB/TrEMBL;Acc:Q3UW23]	0
EpiMusI1338268Q_at	NSC	-5.39	0.60	ENSMUSG00000054091	1810037I17Rik	RIKEN cDNA 1810037I17 gene Gene [Source:MGI Symbol;Acc:MGI:1914954]	67704
EpiMusI1533004Q_at	NSC	-9.73	0.92	ENSMUSG00000028434	Epb4.1l4b	erythrocyte protein band 4.1-like 4b Gene [Source:MGI Symbol;Acc:MGI:1859149]	0
EpiMusI1542564Q_at	NSC	-27.52	0.79	ENSMUSG00000028385	Snx30	sorting nexin family member 30 Gene [Source:MGI Symbol;Acc:MGI:2443882]	0
EpiMusI1673227Q_at	NSC	-8.27	0.53	ENSMUSG00000028610	Dmrtb1	DMRT-like family B with proline-rich C-terminal, 1 Gene [Source:MGI Symbol;Acc:MGI:1927125]	56296
EpiMusI1673228Q_at	NSC	-5.03	1.09	ENSMUSG00000028610	Dmrtb1	DMRT-like family B with proline-rich C-terminal, 1 Gene [Source:MGI Symbol;Acc:MGI:1927125]	56296
EpiMusI1705633Q_at	NSC	-20.28	0.58	ENSMUSG00000043155	Hpdl	4-hydroxyphenylpyruvate dioxygenase-like Gene [Source:MGI Symbol;Acc:MGI:2444646]	242642
EpiMusI1706796Q_at	NSC	-9.26	0.95	ENSMUSG00000028680	Plk3	polo-like kinase 3 (Drosophila) Gene [Source:MGI Symbol;Acc:MGI:109604]	0
EpiMusI1720733Q_at	NSC	-5.80	0.90	ENSMUSG00000028626	Col9a2	collagen, type IX, alpha 2 Gene [Source:MGI Symbol;Acc:MGI:88466]	12840
EpiMusI1730809Q_at	NSC	-19.13	0.56	ENSMUSG00000037752	Xkr8	X Kell blood group precursor related family member 8 homolog Gene [Source:MGI Symbol;Acc:MGI:2685877]	381560
EpiMusI1750461Q_at	NSC	-9.80	0.82	ENSMUSG00000045349	Sh2d5	SH2 domain containing 5 Gene [Source:MGI Symbol;Acc:MGI:2446215]	0
EpiMusI1774000Q_at	NSC	-15.15	0.68	ENSMUSG00000043632	1200009O22Rik	RIKEN cDNA 1200009O22 gene Gene [Source:MGI Symbol;Acc:MGI:1914123]	66873
EpiMusI1796849Q_at	NSC	-8.56	0.56	ENSMUSG00000023153	Tmem52	transmembrane protein 52 Gene [Source:MGI Symbol;Acc:MGI:1916921]	69671
EpiMusI1797493Q_at	NSC	-18.98	0.80	ENSMUSG00000029061	Mmp23	matrix metallopeptidase 23 Gene [Source:MGI Symbol;Acc:MGI:1347361]	26561
EpiMusI1818334Q_at	NSC	-7.21	0.58	ENSMUSG00000006386	Tek	endothelial-specific receptor tyrosine kinase Gene [Source:MGI Symbol;Acc:MGI:98664]	0
EpiMusI1832685Q_at	NSC	-14.13	0.83	ENSMUSG00000070893	Sp9	trans-acting transcription factor 9 Gene [Source:MGI Symbol;Acc:MGI:3574660]	381373
EpiMusI1942230Q_at	NSC	-36.53	1.19	ENSMUSG00000031558	Slit2	slit homolog 2 (Drosophila) Gene [Source:MGI Symbol;Acc:MGI:1315205]	20563
EpiMusI1942231Q_at	NSC	-14.64	1.09	ENSMUSG00000031558	Slit2	slit homolog 2 (Drosophila) Gene [Source:MGI Symbol;Acc:MGI:1315205]	20563
EpiMusI199715Q_at	NSC	-10.48	0.69	ENSMUSG00000041075	Fzd7	frizzled homolog 7 (Drosophila) Gene [Source:MGI Symbol;Acc:MGI:108570]	14369
EpiMusI2081498Q_at	NSC	-7.16	0.57	ENSMUSG00000051391	Ywhag	tyrosine 3-monooxygenase/tryptophan 5-monooxygenase activation protein, gamma polypeptide Gene [Source:MGI Symbol;Acc:MGI:108109]	22628
EpiMusI2136299Q_at	NSC	-8.10	0.56	ENSMUSG00000032766	Gng11	guanine nucleotide binding protein (G protein), gamma 11 Gene [Source:MGI Symbol;Acc:MGI:1913316]	66066
EpiMusI2312641Q_at	NSC	-9.84	0.75	ENSMUSG00000068503	6030419C18Rik	RIKEN cDNA 6030419C18 gene Gene [Source:MGI Symbol;Acc:MGI:2442108]	319477
EpiMusI2418861Q_at	NSC	-5.93	0.95	ENSMUSG00000014747	Ankrd53	ankyrin repeat domain 53 Gene [Source:MGI Symbol;Acc:MGI:1922555]	75305
EpiMusI2572036Q_at	NSC	-13.87	0.59	ENSMUSG00000045534	Kcna5	potassium voltage-gated channel, shaker-related subfamily, member 5 Gene [Source:MGI Symbol;Acc:MGI:96662]	16493
EpiMusI2608272Q_at	NSC	-37.63	1.01	ENSMUSG00000030214	Plbd1	phospholipase B domain containing 1 Gene [Source:MGI Symbol;Acc:MGI:1914107]	66857
EpiMusI2638315Q_at	NSC	-7.03	1.00	ENSMUSG00000030263	Lrmp	lymphoid-restricted membrane protein Gene [Source:MGI Symbol;Acc:MGI:108424]	16970
EpiMusI2659156Q_at	NSC	-10.43	0.64	ENSMUSG00000035285	Nat14	N-acetyltransferase 14 Gene [Source:MGI Symbol;Acc:MGI:3039561]	269854
EpiMusI2659467Q_at	NSC	-15.50	0.63	ENSMUSG00000061374	Fiz1	Flt3 interacting zinc finger protein 1 Gene [Source:MGI Symbol;Acc:MGI:1344336]	23877
EpiMusI2745370Q_at	NSC	-10.35	0.59	ENSMUSG00000030587	2200002D01Rik	RIKEN cDNA 2200002D01 gene Gene [Source:MGI Symbol;Acc:MGI:1919525]	72275
EpiMusI3002252Q_at	NSC	-4.79	0.52	ENSMUSG00000007946	Phox2a	paired-like homeobox 2a Gene [Source:MGI Symbol;Acc:MGI:106633]	11859
EpiMusI3015309Q_at	NSC	-14.07	0.74	ENSMUSG00000037060	Prkcdbp	protein kinase C, delta binding protein Gene [Source:MGI Symbol;Acc:MGI:1923422]	109042
EpiMusI3038806Q_at	NSC	-5.00	0.64	ENSMUSG00000030772	Dkk3	dickkopf homolog 3 (Xenopus laevis) Gene [Source:MGI Symbol;Acc:MGI:1354952]	50781
EpiMusI3061513Q_at	NSC	-11.28	1.24	ENSMUSG00000073858	AC139934.1	Putative uncharacterized protein [Source:UniProtKB/TrEMBL;Acc:Q3TRD6]	0
EpiMusI3129419Q_at	NSC	-19.45	1.10	ENSMUSG00000010476	Ebf3	early B-cell factor 3 Gene [Source:MGI Symbol;Acc:MGI:894289]	13593
EpiMusI3141922Q_at	NSC	-13.76	0.66	ENSMUSG00000025481	1190003J15Rik	RIKEN cDNA 1190003J15 gene Gene [Source:MGI Symbol;Acc:MGI:1916142]	76974
EpiMusI321340Q_at	NSC	-9.56	1.01	ENSMUSG00000026576	Atp1b1	ATPase, Na+/K+ transporting, beta 1 polypeptide Gene [Source:MGI Symbol;Acc:MGI:88108]	11931
EpiMusI3234624Q_at	NSC	-10.13	0.69	ENSMUSG00000065954	Tacc1	transforming, acidic coiled-coil containing protein 1 Gene [Source:MGI Symbol;Acc:MGI:2443510]	320165
EpiMusI325554Q_at	NSC	-9.66	0.57	ENSMUSG00000026566	Mpzl1	myelin protein zero-like 1 Gene [Source:MGI Symbol;Acc:MGI:1915731]	68481
EpiMusI3392221Q_at	NSC	-13.15	0.85	ENSMUSG00000007594	Hapln4	hyaluronan and proteoglycan link protein 4 Gene [Source:MGI Symbol;Acc:MGI:2679531]	330790
EpiMusI3394669Q_at	NSC	-24.34	0.51	ENSMUSG00000031838	Ifi30	interferon gamma inducible protein 30 Gene [Source:MGI Symbol;Acc:MGI:2137648]	65972
EpiMusI3397614Q_at	NSC	-20.40	1.16	ENSMUSG00000043243	Fam129c	family with sequence similarity 129, member C Gene [Source:MGI Symbol;Acc:MGI:3686743]	0
EpiMusI3400162Q_at	NSC	-7.27	0.78	ENSMUSG00000055148	Klf2	Kruppel-like factor 2 (lung) Gene [Source:MGI Symbol;Acc:MGI:1342772]	16598
EpiMusI346080Q_at	NSC	-7.80	1.01	ENSMUSG00000045259	Klhdc9	kelch domain containing 9 Gene [Source:MGI Symbol;Acc:MGI:1916124]	68874
EpiMusI3501637Q_at	NSC	-6.40	0.74	ENSMUSG00000042185	Nfrkb	nuclear factor related to kappa B binding protein Gene [Source:MGI Symbol;Acc:MGI:2442410]	0
EpiMusI3547999Q_at	NSC	-11.28	0.67	ENSMUSG00000049932	H2afx	H2A histone family, member X Gene [Source:MGI Symbol;Acc:MGI:102688]	15270
EpiMusI3598278Q_at	NSC	-10.45	1.07	ENSMUSG00000032334	Loxl1	lysyl oxidase-like 1 Gene [Source:MGI Symbol;Acc:MGI:106096]	0
EpiMusI3598928Q_at	NSC	-26.03	0.60	ENSMUSG00000066607	6030419C18Rik	RIKEN cDNA 6030419C18 gene Gene [Source:MGI Symbol;Acc:MGI:2442108]	319477
EpiMusI3624243Q_at	NSC	-6.33	0.69	ENSMUSG00000041064	Pif1	PIF1 5'-to-3' DNA helicase homolog (S. cerevisiae) Gene [Source:MGI Symbol;Acc:MGI:2143057]	0
EpiMusI3669960Q_at	NSC	-8.64	0.93	ENSMUSG00000032346	Ooep	oocyte expressed protein homolog (dog) Gene [Source:MGI Symbol;Acc:MGI:1915218]	67968
EpiMusI3715687Q_at	NSC	-10.27	0.88	ENSMUSG00000036972	Zic4	zinc finger protein of the cerebellum 4 Gene [Source:MGI Symbol;Acc:MGI:107201]	0
EpiMusI3730479Q_at	NSC	-10.90	0.79	ENSMUSG00000064225	Paqr9	progestin and adipoQ receptor family member IX Gene [Source:MGI Symbol;Acc:MGI:1922802]	75552
EpiMusI3733547Q_at	NSC	-6.62	0.55	ENSMUSG00000056418	BC043934	Putative uncharacterized proteincDNA sequence BC043934 ; [Source:UniProtKB/TrEMBL;Acc:Q8BQG2]	0
EpiMusI3785504Q_at	NSC	-10.57	1.03	ENSMUSG00000032494	Tdgf1	teratocarcinoma-derived growth factor 1 Gene [Source:MGI Symbol;Acc:MGI:98658]	21667
EpiMusI3814019Q_at	NSC	-18.76	0.57	ENSMUSG00000047409	Ctdspl	CTD (carboxy-terminal domain, RNA polymerase II, polypeptide A) small phosphatase-like Gene [Source:MGI Symbol;Acc:MGI:1916524]	69274
EpiMusI3901482Q_at	NSC	-25.84	0.79	ENSMUSG00000045680	Tcf21	transcription factor 21 Gene [Source:MGI Symbol;Acc:MGI:1202715]	21412
EpiMusI3973696Q_at	NSC	-61.90	1.06	ENSMUSG00000038248	Sobp	sine oculis-binding protein homolog (Drosophila) Gene [Source:MGI Symbol;Acc:MGI:1924427]	109205
EpiMusI4171649Q_at	NSC	-13.98	0.54	ENSMUSG00000019952	Wdr51b	WD repeat domain 51B Gene [Source:MGI Symbol;Acc:MGI:1918511]	382406
EpiMusI4272134Q_at	NSC	-17.80	0.68	ENSMUSG00000040258	Nxph4	neurexophilin 4 Gene [Source:MGI Symbol;Acc:MGI:1336197]	0
EpiMusI4353114Q_at	NSC	-7.25	0.79	ENSMUSG00000051650	B3gnt2	UDP-GlcNAc:betaGal beta-1,3-N-acetylglucosaminyltransferase 2 Gene [Source:MGI Symbol;Acc:MGI:1889505]	53625
EpiMusI4357493Q_at	NSC	-12.28	0.75	ENSMUSG00000055010	A830031A19Rik	RIKEN cDNA A830031A19 gene Gene [Source:MGI Symbol;Acc:MGI:2685508]	0
EpiMusI437020Q_at	NSC	-9.90	0.65	ENSMUSG00000026676	Ccdc3	coiled-coil domain containing 3 Gene [Source:MGI Symbol;Acc:MGI:1921436]	74186
EpiMusI4378668Q_at	NSC	-9.49	0.66	ENSMUSG00000044072	Eml6	echinoderm microtubule associated protein like 6 Gene [Source:MGI Symbol;Acc:MGI:2442895]	0
EpiMusI4474365Q_at	NSC	-12.12	0.51	ENSMUSG00000020644	Id2	inhibitor of DNA binding 2 Gene [Source:MGI Symbol;Acc:MGI:96397]	15902
EpiMusI4576462Q_at	NSC	-6.98	0.92	ENSMUSG00000073093	AC139934.1	Putative uncharacterized protein [Source:UniProtKB/TrEMBL;Acc:Q3TRD6]	0
EpiMusI4576463Q_at	NSC	-21.97	0.61	ENSMUSG00000073093	AC139934.1	Putative uncharacterized protein [Source:UniProtKB/TrEMBL;Acc:Q3TRD6]	0
EpiMusI4753418Q_at	NSC	-17.38	0.63	ENSMUSG00000021095	Gsc	goosecoid homeobox Gene [Source:MGI Symbol;Acc:MGI:95841]	14836
EpiMusI482999Q_at	NSC	-6.22	0.61	ENSMUSG00000054057	A930004D18Rik	RIKEN cDNA A930004D18 gene Gene [Source:MGI Symbol;Acc:MGI:1925190]	0
EpiMusI4831204Q_at	NSC	-6.24	0.52	ENSMUSG00000071546	Ptgdr	prostaglandin D receptor Gene [Source:MGI Symbol;Acc:MGI:102966]	19214
EpiMusI485234Q_at	NSC	-21.29	0.63	ENSMUSG00000026739	Bmi1	Bmi1 polycomb ring finger oncogene Gene [Source:MGI Symbol;Acc:MGI:88174]	0
EpiMusI4883314Q_at	NSC	-7.99	0.53	ENSMUSG00000021338	Lrrc16a	leucine rich repeat containing 16A Gene [Source:MGI Symbol;Acc:MGI:1915982]	0
EpiMusI5235899Q_at	NSC	-7.44	0.80	ENSMUSG00000021752	Kctd6	potassium channel tetramerisation domain containing 6 Gene [Source:MGI Symbol;Acc:MGI:1918643]	71393
EpiMusI5298853Q_at	NSC	-8.72	0.87	ENSMUSG00000021866	Anxa11	annexin A11 Gene [Source:MGI Symbol;Acc:MGI:108481]	0
EpiMusI5366685Q_at	NSC	-22.60	0.54	ENSMUSG00000071489	Ptgdr	prostaglandin D receptor Gene [Source:MGI Symbol;Acc:MGI:102966]	19214
EpiMusI5405822Q_at	NSC	-18.08	0.68	ENSMUSG00000023411	Nfatc4	nuclear factor of activated T-cells, cytoplasmic, calcineurin-dependent 4 Gene [Source:MGI Symbol;Acc:MGI:1920431]	73181
EpiMusI5434817Q_at	NSC	-8.58	0.98	ENSMUSG00000063060	Sox7	SRY-box containing gene 7 Gene [Source:MGI Symbol;Acc:MGI:98369]	20680
EpiMusI5456032Q_at	NSC	-12.37	0.94	ENSMUSG00000033730	Egr3	early growth response 3 Gene [Source:MGI Symbol;Acc:MGI:1306780]	13655
EpiMusI5507290Q_at	NSC	-8.32	0.85	ENSMUSG00000035566	Pcdh17	protocadherin 17 Gene [Source:MGI Symbol;Acc:MGI:2684924]	219228
EpiMusI5558607Q_at	NSC	-54.36	1.27	ENSMUSG00000005148	Klf5	Kruppel-like factor 5 Gene [Source:MGI Symbol;Acc:MGI:1338056]	12224
EpiMusI5907084Q_at	NSC	-10.25	0.62	ENSMUSG00000075590	Nrbp2	nuclear receptor binding protein 2 Gene [Source:MGI Symbol;Acc:MGI:2385017]	223649
EpiMusI5917890Q_at	NSC	-6.21	0.90	ENSMUSG00000033006	Sox10	SRY-box containing gene 10 Gene [Source:MGI Symbol;Acc:MGI:98358]	0
EpiMusI5922823Q_at	NSC	-12.04	0.92	ENSMUSG00000042351	Grap2	GRB2-related adaptor protein 2 Gene [Source:MGI Symbol;Acc:MGI:1333842]	17444
EpiMusI5942191Q_at	NSC	-28.11	0.77	ENSMUSG00000016028	Celsr1	cadherin, EGF LAG seven-pass G-type receptor 1 (flamingo homolog, Drosophila) Gene [Source:MGI Symbol;Acc:MGI:1100883]	12614
EpiMusI5988779Q_at	NSC	-7.17	0.65	ENSMUSG00000038009	Dnajc22	DnaJ (Hsp40) homolog, subfamily C, member 22 Gene [Source:MGI Symbol;Acc:MGI:1920028]	72778
EpiMusI5995714Q_at	NSC	-12.89	1.17	ENSMUSG00000047202	Pabpc6	poly(A) binding protein, cytoplasmic 6 Gene [Source:MGI Symbol;Acc:MGI:1914793]	67543
EpiMusI6055981Q_at	NSC	-10.23	1.29	ENSMUSG00000055692	Tmem191c	transmembrane protein 191C Gene [Source:MGI Symbol;Acc:MGI:107238]	224019
EpiMusI6060858Q_at	NSC	-4.69	0.60	ENSMUSG00000050761	Gp1bb	glycoprotein Ib, beta polypeptide Gene [Source:MGI Symbol;Acc:MGI:107852]	14724
EpiMusI6166847Q_at	NSC	-18.58	0.69	ENSMUSG00000058550	Dppa4	developmental pluripotency associated 4 Gene [Source:MGI Symbol;Acc:MGI:2157525]	73693
EpiMusI6327883Q_at	NSC	-9.70	0.87	ENSMUSG00000022941	Ripply3	ripply3 homolog (zebrafish) Gene [Source:MGI Symbol;Acc:MGI:2181192]	170765
EpiMusI6364083Q_at	NSC	-20.59	0.59	ENSMUSG00000046173	Pabpc6	poly(A) binding protein, cytoplasmic 6 Gene [Source:MGI Symbol;Acc:MGI:1914793]	67543
EpiMusI6416567Q_at	NSC	-10.73	0.62	ENSMUSG00000041130	Zfp598	zinc finger protein 598 Gene [Source:MGI Symbol;Acc:MGI:2670965]	213753
EpiMusI6422924Q_at	NSC	-11.36	0.94	ENSMUSG00000034413	Neurl1B	neuralized homolog 1B (Drosophila) Gene [Source:MGI Symbol;Acc:MGI:3643092]	240055
EpiMusI6454364Q_at	NSC	-7.03	0.57	ENSMUSG00000024406	Pou5f1	POU domain, class 5, transcription factor 1 Gene [Source:MGI Symbol;Acc:MGI:101893]	18999
EpiMusI6454458Q_at	NSC	-12.06	0.52	ENSMUSG00000024409	Psors1c2	psoriasis susceptibility 1 candidate 2 (human) Gene [Source:MGI Symbol;Acc:MGI:1930025]	0
EpiMusI673727Q_at	NSC	-5.71	0.96	ENSMUSG00000006494	Pdk1	pyruvate dehydrogenase kinase, isoenzyme 1 Gene [Source:MGI Symbol;Acc:MGI:1926119]	228026
EpiMusI678739Q_at	NSC	-9.70	0.84	ENSMUSG00000068859	Sp9	trans-acting transcription factor 9 Gene [Source:MGI Symbol;Acc:MGI:3574660]	381373
EpiMusI6824325Q_at	NSC	-20.43	0.51	ENSMUSG00000019647	Sema6a	sema domain, transmembrane domain (TM), and cytoplasmic domain, (semaphorin) 6A Gene [Source:MGI Symbol;Acc:MGI:1203727]	0
EpiMusI6875343Q_at	NSC	-5.96	0.61	ENSMUSG00000065592	Paqr9	progestin and adipoQ receptor family member IX Gene [Source:MGI Symbol;Acc:MGI:1922802]	75552
EpiMusI6978774Q_at	NSC	-5.74	0.76	ENSMUSG00000047787	Flrt1	fibronectin leucine rich transmembrane protein 1 Gene [Source:MGI Symbol;Acc:MGI:3026647]	396184
EpiMusI7165730Q_at	NSC	-11.80	0.80	ENSMUSG00000043969	Emx2	empty spiracles homolog 2 (Drosophila) Gene [Source:MGI Symbol;Acc:MGI:95388]	13797
EpiMusI744647Q_at	NSC	-4.56	0.62	ENSMUSG00000027239	Mdk	midkine Gene [Source:MGI Symbol;Acc:MGI:96949]	0
EpiMusI744806Q_at	NSC	-10.11	1.11	ENSMUSG00000075035	Thbd	thrombomodulin Gene [Source:MGI Symbol;Acc:MGI:98736]	21824
EpiMusI744987Q_at	NSC	-15.82	1.08	ENSMUSG00000027230	Creb3l1	cAMP responsive element binding protein 3-like 1 Gene [Source:MGI Symbol;Acc:MGI:1347062]	26427
EpiMusI7464421Q_at	NSC	-23.55	0.77	ENSMUSG00000042903	Foxo4	forkhead box O4 Gene [Source:MGI Symbol;Acc:MGI:1891915]	0
EpiMusI7698085Q_at	NSC	-13.22	0.66	ENSMUSG00000031355	Arhgap6	Rho GTPase activating protein 6 Gene [Source:MGI Symbol;Acc:MGI:1196332]	0
EpiMusI7715628Q_at	NSC	-14.68	0.52	ENSMUSG00000036206	Sh3bp4	SH3-domain binding protein 4 Gene [Source:MGI Symbol;Acc:MGI:2138297]	98402
EpiMusI7718654Q_at	NSC	-22.97	1.07	ENSMUSG00000034486	Gbx2	gastrulation brain homeobox 2 Gene [Source:MGI Symbol;Acc:MGI:95668]	14472
EpiMusI7718669Q_at	NSC	-34.18	1.01	ENSMUSG00000034486	Gbx2	gastrulation brain homeobox 2 Gene [Source:MGI Symbol;Acc:MGI:95668]	14472
EpiMusI7732529Q_at	NSC	-8.03	0.92	ENSMUSG00000026281	Dtymk	deoxythymidylate kinase Gene [Source:MGI Symbol;Acc:MGI:108396]	21915
EpiMusI7892778Q_at	NSC	-10.18	0.99	ENSMUSG00000019230	Lhx9	LIM homeobox protein 9 Gene [Source:MGI Symbol;Acc:MGI:1316721]	16876
EpiMusI8073210Q_at	NSC	-13.72	0.68	ENSMUSG00000042353	Frem3	Fras1 related extracellular matrix protein 3 Gene [Source:MGI Symbol;Acc:MGI:2685641]	0
EpiMusI8091809Q_at	NSC	-6.03	0.51	ENSMUSG00000071050	Sp9	trans-acting transcription factor 9 Gene [Source:MGI Symbol;Acc:MGI:3574660]	381373
EpiMusI8263453Q_at	NSC	-18.67	0.60	ENSMUSG00000034616	Ssh3	slingshot homolog 3 (Drosophila) Gene [Source:MGI Symbol;Acc:MGI:2683546]	0
EpiMusI8335093Q_at	NSC	-25.06	0.62	ENSMUSG00000000782	Tcf7	transcription factor 7, T-cell specific Gene [Source:MGI Symbol;Acc:MGI:98507]	21414
EpiMusI841203Q_at	NSC	-7.57	0.59	ENSMUSG00000027315	Spint1	serine protease inhibitor, Kunitz type 1 Gene [Source:MGI Symbol;Acc:MGI:1338033]	20732
EpiMusI843026Q_at	NSC	-24.52	1.05	ENSMUSG00000027296	Itpka	inositol 1,4,5-trisphosphate 3-kinase A Gene [Source:MGI Symbol;Acc:MGI:1333822]	228550
EpiMusI8552758Q_at	NSC	-11.24	0.52	ENSMUSG00000028411	Aptx	aprataxin Gene [Source:MGI Symbol;Acc:MGI:1913658]	66408
EpiMusI8555660Q_at	NSC	-5.31	1.03	ENSMUSG00000028441	1110017D15Rik	RIKEN cDNA 1110017D15 gene Gene [Source:MGI Symbol;Acc:MGI:1920971]	0
EpiMusI8622075Q_at	NSC	-24.92	0.68	ENSMUSG00000066055	Tacc1	transforming, acidic coiled-coil containing protein 1 Gene [Source:MGI Symbol;Acc:MGI:2443510]	320165
EpiMusI8622370Q_at	NSC	-16.19	0.62	ENSMUSG00000050212	Fam176b	family with sequence similarity 176, member B Gene [Source:MGI Symbol;Acc:MGI:1922063]	230752
EpiMusI8636266Q_at	NSC	-6.84	0.52	ENSMUSG00000040690	Col16a1	collagen, type XVI, alpha 1 Gene [Source:MGI Symbol;Acc:MGI:1095396]	0
EpiMusI8642222Q_at	NSC	-5.91	0.54	ENSMUSG00000036377	C530008M17Rik	RIKEN cDNA C530008M17 gene Gene [Source:MGI Symbol;Acc:MGI:2444817]	0
EpiMusI8643667Q_at	NSC	-24.40	0.76	ENSMUSG00000029249	Rest	RE1-silencing transcription factor Gene [Source:MGI Symbol;Acc:MGI:104897]	0
EpiMusI867472Q_at	NSC	-5.49	0.95	ENSMUSG00000027359	Slc27a2	solute carrier family 27 (fatty acid transporter), member 2 Gene [Source:MGI Symbol;Acc:MGI:1347099]	0
EpiMusI8843969Q_at	NSC	-8.91	0.50	ENSMUSG00000050192	Eif5a2	eukaryotic translation initiation factor 5A2 Gene [Source:MGI Symbol;Acc:MGI:1933735]	208691
EpiMusI8987425Q_at	NSC	-4.58	0.63	ENSMUSG00000037992	Rara	retinoic acid receptor, alpha Gene [Source:MGI Symbol;Acc:MGI:97856]	0
EpiMusI9054835Q_at	NSC	-19.18	0.77	ENSMUSG00000025572	Tmc6	transmembrane channel-like gene family 6 Gene [Source:MGI Symbol;Acc:MGI:1098686]	0
EpiMusI941499Q_at	NSC	-6.83	0.62	ENSMUSG00000027434	Nkx2-2	NK2 transcription factor related, locus 2 (Drosophila) Gene [Source:MGI Symbol;Acc:MGI:97347]	18088
EpiMusI941504Q_at	NSC	-39.00	1.09	ENSMUSG00000053545	6430503K07Rik	RIKEN cDNA 6430503K07 gene Gene [Source:MGI Symbol;Acc:MGI:1925318]	0
EpiMusI945932Q_at	NSC	-6.71	0.90	ENSMUSG00000074743	Thbd	thrombomodulin Gene [Source:MGI Symbol;Acc:MGI:98736]	21824
EpiMusI945935Q_at	NSC	-13.53	0.81	ENSMUSG00000074743	Thbd	thrombomodulin Gene [Source:MGI Symbol;Acc:MGI:98736]	21824
EpiMusI1043017Q_at	ESC	16.79	-0.96	ENSMUSG00000074507	RP23-359C15.1	Putative uncharacterized protein [Source:UniProtKB/TrEMBL;Acc:Q3V0H0]	676369
EpiMusI1555225Q_at	ESC	8.44	-0.60	ENSMUSG00000028364	Tnc	tenascin C Gene [Source:MGI Symbol;Acc:MGI:101922]	0
EpiMusI1732070Q_at	ESC	40.72	-0.85	ENSMUSG00000066041	AL627184.1	Putative uncharacterized protein [Source:UniProtKB/TrEMBL;Acc:Q6R5G1]	0
EpiMusI1757688Q_at	ESC	7.11	-1.00	ENSMUSG00000052098	AL772311.1	Putative uncharacterized protein [Source:UniProtKB/TrEMBL;Acc:Q8CDH0]	0
EpiMusI1761376Q_at	ESC	5.62	-0.72	ENSMUSG00000006218	Fam131c	family with sequence similarity 131, member C Gene [Source:MGI Symbol;Acc:MGI:2685539]	277743
EpiMusI1819408Q_at	ESC	11.75	-0.88	ENSMUSG00000059111	2810428I15Rik	RIKEN cDNA 2810428I15 gene Gene [Source:MGI Symbol;Acc:MGI:1913712]	0
EpiMusI1918724Q_at	ESC	7.06	-0.85	ENSMUSG00000072981	AC155949.1	Putative uncharacterized protein [Source:UniProtKB/TrEMBL;Acc:Q3UN06]	0
EpiMusI195210Q_at	ESC	34.78	-0.91	ENSMUSG00000038242	Aox4	aldehyde oxidase 4 Gene [Source:MGI Symbol;Acc:MGI:1919122]	71872
EpiMusI2003385Q_at	ESC	23.34	-0.69	ENSMUSG00000029195	Klb	klotho beta Gene [Source:MGI Symbol;Acc:MGI:1932466]	83379
EpiMusI2006379Q_at	ESC	11.95	-0.66	ENSMUSG00000067243	AL627184.1	Putative uncharacterized protein [Source:UniProtKB/TrEMBL;Acc:Q6R5G1]	0
EpiMusI2182767Q_at	ESC	17.71	-0.92	ENSMUSG00000054556	Gm4876	predicted gene 4876 Gene [Source:MGI Symbol;Acc:MGI:3647654]	0
EpiMusI2182768Q_at	ESC	5.82	-0.78	ENSMUSG00000054556	Gm4876	predicted gene 4876 Gene [Source:MGI Symbol;Acc:MGI:3647654]	0
EpiMusI2246793Q_at	ESC	54.90	-0.57	ENSMUSG00000047420	Fam180a	family with sequence similarity 180, member A Gene [Source:MGI Symbol;Acc:MGI:3039626]	208164
EpiMusI2303795Q_at	ESC	11.49	-0.82	ENSMUSG00000043141	Sft2d2	SFT2 domain containing 2 Gene [Source:MGI Symbol;Acc:MGI:1917362]	108735
EpiMusI2358892Q_at	ESC	13.10	-0.91	ENSMUSG00000053442	4930597O21Rik	RIKEN cDNA 4930597O21 gene Gene [Source:MGI Symbol;Acc:MGI:1922623]	75373
EpiMusI2421160Q_at	ESC	7.02	-0.51	ENSMUSG00000072956	AC155949.1	Putative uncharacterized protein [Source:UniProtKB/TrEMBL;Acc:Q3UN06]	0
EpiMusI2657293Q_at	ESC	15.95	-0.87	ENSMUSG00000076099	Slitrk1	SLIT and NTRK-like family, member 1 Gene [Source:MGI Symbol;Acc:MGI:2679446]	76965
EpiMusI2663850Q_at	ESC	55.96	-0.99	ENSMUSG00000058028	Zscan5b	zinc finger and SCAN domain containing 5B Gene [Source:MGI Symbol;Acc:MGI:2159640]	0
EpiMusI3090856Q_at	ESC	12.95	-0.66	ENSMUSG00000044701	Il27	interleukin 27 Gene [Source:MGI Symbol;Acc:MGI:2384409]	246779
EpiMusI3092702Q_at	ESC	11.33	-0.76	ENSMUSG00000030674	Qprt	quinolinate phosphoribosyltransferase Gene [Source:MGI Symbol;Acc:MGI:1914625]	67375
EpiMusI3139645Q_at	ESC	14.08	-0.80	ENSMUSG00000050366	Olfr524	olfactory receptor 524 Gene [Source:MGI Symbol;Acc:MGI:3030358]	258055
EpiMusI323984Q_at	ESC	6.64	-0.52	ENSMUSG00000040848	Sft2d2	SFT2 domain containing 2 Gene [Source:MGI Symbol;Acc:MGI:1917362]	108735
EpiMusI3392344Q_at	ESC	18.56	-0.57	ENSMUSG00000002341	Ncan	neurocan Gene [Source:MGI Symbol;Acc:MGI:104694]	13004
EpiMusI3393712Q_at	ESC	16.63	-1.03	ENSMUSG00000058833	2810428I15Rik	RIKEN cDNA 2810428I15 gene Gene [Source:MGI Symbol;Acc:MGI:1913712]	0
EpiMusI3595241Q_at	ESC	15.87	-0.63	ENSMUSG00000074280	AC125321.1	0	0
EpiMusI4286713Q_at	ESC	4.87	-0.55	ENSMUSG00000020424	Gatsl3	GATS protein-like 3 Gene [Source:MGI Symbol;Acc:MGI:1919212]	71962
EpiMusI433424Q_at	ESC	8.67	-1.70	ENSMUSG00000069192	Ddx3y	DEAD (Asp-Glu-Ala-Asp) box polypeptide 3, Y-linked Gene [Source:MGI Symbol;Acc:MGI:1349406]	26900
EpiMusI433427Q_at	ESC	18.15	-0.66	ENSMUSG00000069192	Ddx3y	DEAD (Asp-Glu-Ala-Asp) box polypeptide 3, Y-linked Gene [Source:MGI Symbol;Acc:MGI:1349406]	26900
EpiMusI4682698Q_at	ESC	13.38	-1.58	ENSMUSG00000072949	Acot1	acyl-CoA thioesterase 1 Gene [Source:MGI Symbol;Acc:MGI:1349396]	26897
EpiMusI503962Q_at	ESC	10.67	-0.51	ENSMUSG00000026986	Hnmt	histamine N-methyltransferase Gene [Source:MGI Symbol;Acc:MGI:2153181]	140483
EpiMusI5063138Q_at	ESC	9.81	-1.09	ENSMUSG00000021579	Lrrc14b	leucine rich repeat containing 14B Gene [Source:MGI Symbol;Acc:MGI:2145269]	432779
EpiMusI5096089Q_at	ESC	8.31	-0.64	ENSMUSG00000065424	2810428I15Rik	RIKEN cDNA 2810428I15 gene Gene [Source:MGI Symbol;Acc:MGI:1913712]	0
EpiMusI515243Q_at	ESC	10.97	-0.64	ENSMUSG00000000889	Dbh	dopamine beta hydroxylase Gene [Source:MGI Symbol;Acc:MGI:94864]	13166
EpiMusI5319783Q_at	ESC	10.04	-0.61	ENSMUSG00000021900	Btd	biotinidase Gene [Source:MGI Symbol;Acc:MGI:1347001]	26363
EpiMusI5391893Q_at	ESC	15.69	-0.82	ENSMUSG00000068392	Rnase13	ribonuclease, RNase A family, 13 (non-active) Gene [Source:MGI Symbol;Acc:MGI:3528592]	497071
EpiMusI5393358Q_at	ESC	8.93	-0.67	ENSMUSG00000049532	Sall2	sal-like 2 (Drosophila) Gene [Source:MGI Symbol;Acc:MGI:1354373]	0
EpiMusI5592404Q_at	ESC	8.29	-0.78	ENSMUSG00000075478	Slitrk1	SLIT and NTRK-like family, member 1 Gene [Source:MGI Symbol;Acc:MGI:2679446]	76965
EpiMusI5682876Q_at	ESC	10.38	-1.11	ENSMUSG00000072645	Ddx3y	DEAD (Asp-Glu-Ala-Asp) box polypeptide 3, Y-linked Gene [Source:MGI Symbol;Acc:MGI:1349406]	26900
EpiMusI5952673Q_at	ESC	9.89	-0.51	ENSMUSG00000015365	Mov10l1	Moloney leukemia virus 10-like 1 Gene [Source:MGI Symbol;Acc:MGI:1891384]	83456
EpiMusI6269150Q_at	ESC	5.06	-0.62	ENSMUSG00000052450	2810055G20Rik	RIKEN cDNA 2810055G20 gene Gene [Source:MGI Symbol;Acc:MGI:1919929]	0
EpiMusI641016Q_at	ESC	11.94	-0.62	ENSMUSG00000026896	Ifih1	interferon induced with helicase C domain 1 Gene [Source:MGI Symbol;Acc:MGI:1918836]	71586
EpiMusI6441192Q_at	ESC	10.86	-0.89	ENSMUSG00000013562	4833413E03Rik	RIKEN cDNA 4833413E03 gene Gene [Source:MGI Symbol;Acc:MGI:1925354]	0
EpiMusI6447698Q_at	ESC	7.93	-0.72	ENSMUSG00000024299	Adamts10	a disintegrin-like and metallopeptidase (reprolysin type) with thrombospondin type 1 motif, 10 Gene [Source:MGI Symbol;Acc:MGI:2449112]	0
EpiMusI6489366Q_at	ESC	13.47	-0.79	ENSMUSG00000023949	Tcte1	t-complex-associated testis expressed 1 Gene [Source:MGI Symbol;Acc:MGI:98640]	21645
EpiMusI7168185Q_at	ESC	11.36	-0.81	ENSMUSG00000053117	E330013P04Rik	RIKEN cDNA E330013P04 gene Gene [Source:MGI Symbol;Acc:MGI:2147732]	0
EpiMusI727560Q_at	ESC	16.73	-0.57	ENSMUSG00000075163	Olfr1107	olfactory receptor 1107 Gene [Source:MGI Symbol;Acc:MGI:3030941]	258841
EpiMusI8030141Q_at	ESC	9.67	-0.68	ENSMUSG00000032741	Tpcn1	two pore channel 1 Gene [Source:MGI Symbol;Acc:MGI:2182472]	252972
EpiMusI8158826Q_at	ESC	6.60	-0.67	ENSMUSG00000031880	Rrad	Ras-related associated with diabetes Gene [Source:MGI Symbol;Acc:MGI:1930943]	56437
EpiMusI8175471Q_at	ESC	11.77	-0.72	ENSMUSG00000054165	4922502B01Rik	RIKEN cDNA 4922502B01 gene Gene [Source:MGI Symbol;Acc:MGI:1918204]	0
EpiMusI8248733Q_at	ESC	10.25	-0.52	ENSMUSG00000069045	Ddx3y	DEAD (Asp-Glu-Ala-Asp) box polypeptide 3, Y-linked Gene [Source:MGI Symbol;Acc:MGI:1349406]	26900
EpiMusI8258271Q_at	ESC	20.34	-1.27	ENSMUSG00000018001	Cyth3	cytohesin 3 Gene [Source:MGI Symbol;Acc:MGI:1335107]	19159
EpiMusI8265990Q_at	ESC	13.74	-0.53	ENSMUSG00000045903	Npas4	neuronal PAS domain protein 4 Gene [Source:MGI Symbol;Acc:MGI:2664186]	225872
EpiMusI8421862Q_at	ESC	11.80	-0.71	ENSMUSG00000020844	Nxn	nucleoredoxin Gene [Source:MGI Symbol;Acc:MGI:109331]	18230
EpiMusI8428139Q_at	ESC	12.19	-0.77	ENSMUSG00000056652	AL591070.5	Putative uncharacterized protein [Source:UniProtKB/TrEMBL;Acc:Q8C4C5]	0
EpiMusI8428755Q_at	ESC	26.83	-1.31	ENSMUSG00000017390	Aldoc	aldolase C, fructose-bisphosphate Gene [Source:MGI Symbol;Acc:MGI:101863]	11676
EpiMusI8445244Q_at	ESC	18.20	-0.71	ENSMUSG00000018841	Rad51l3	RAD51-like 3 (S. cerevisiae) Gene [Source:MGI Symbol;Acc:MGI:1261809]	0
EpiMusI8447120Q_at	ESC	7.17	-0.71	ENSMUSG00000020684	Rasl10b	RAS-like, family 10, member B Gene [Source:MGI Symbol;Acc:MGI:2685575]	0
EpiMusI8523333Q_at	ESC	26.87	-1.08	ENSMUSG00000073981	AC155949.1	Putative uncharacterized protein [Source:UniProtKB/TrEMBL;Acc:Q3UN06]	0
EpiMusI8697520Q_at	ESC	5.72	-0.55	ENSMUSG00000047963	Stbd1	starch binding domain 1 Gene [Source:MGI Symbol;Acc:MGI:1261768]	0
EpiMusI8709787Q_at	ESC	10.56	-1.27	ENSMUSG00000064550	2810428I15Rik	RIKEN cDNA 2810428I15 gene Gene [Source:MGI Symbol;Acc:MGI:1913712]	0
EpiMusI881427Q_at	ESC	7.50	-0.51	ENSMUSG00000027303	Ptpra	protein tyrosine phosphatase, receptor type, A Gene [Source:MGI Symbol;Acc:MGI:97808]	0
EpiMusI943995Q_at	ESC	10.01	-0.74	ENSMUSG00000065791	2810428I15Rik	RIKEN cDNA 2810428I15 gene Gene [Source:MGI Symbol;Acc:MGI:1913712]	0
