# Supplementary material for: Genome-Wide Screen for Differential DNA Methylation Associated with Neural Cell Differentiation in Mouse
Source: PLoS One. 2011 Oct 18;6(10):e26002. doi: 10.1371/journal.pone.0026002 (PMC3196508; doi:10.1371/journal.pone.0026002)
Supplement: Table S2 — tDMR-associated genes in ESCs, NSCs, and embryonic brain. (XLS) [file pone.0026002.s002.xls]

## Sheet: Sheet1
Group	Fragment Name	T statistic	M difference	TSS overlap	External Gene ID	Description
1	EpiMusI5400796Q_at	1.74	0.59	ENSMUSG00000000957	Mmp14	matrix metallopeptidase 14 (membrane-inserted) [Source:MarkerSymbol;Acc:MGI:101900]
1	EpiMusI8332792Q_at	2.45	0.53	ENSMUSG00000001053	C330016O10Rik	RIKEN cDNA C330016O10 gene [Source:MarkerSymbol;Acc:MGI:2442218]
1	EpiMusI683678Q_at	3.69	0.69	ENSMUSG00000001823	Hoxd12	homeo box D12 [Source:MarkerSymbol;Acc:MGI:96204]
1	EpiMusI5558607Q_at	2.51	0.93	ENSMUSG00000005148	Klf5	Kruppel-like factor 5 [Source:MarkerSymbol;Acc:MGI:1338056]
1	EpiMusI6009589Q_at	3.36	0.51	ENSMUSG00000005580	Adcy9	adenylate cyclase 9 [Source:MarkerSymbol;Acc:MGI:108450]
1	EpiMusI3129419Q_at	4.86	0.96	ENSMUSG00000010476	Ebf3	early B-cell factor 3 [Source:MarkerSymbol;Acc:MGI:894289]
1	EpiMusI2418861Q_at	2.9	0.86	ENSMUSG00000014747	Ankrd53	ankyrin repeat domain 53 [Source:MarkerSymbol;Acc:MGI:1922555]
1	EpiMusI4275906Q_at	3.55	0.51	ENSMUSG00000018166	Erbb3	v-erb-b2 erythroblastic leukemia viral oncogene homolog 3 (avian) [Source:MarkerSymbol;Acc:MGI:95411]
1	EpiMusI5916529Q_at	2.54	1.48	ENSMUSG00000018169	Mfng	MFNG O-fucosylpeptide 3-beta-N-acetylglucosaminyltransferase [Source:MarkerSymbol;Acc:MGI:1095404]
1	EpiMusI7892778Q_at	3.89	0.82	ENSMUSG00000019230	Lhx9	LIM homeobox protein 9 [Source:MarkerSymbol;Acc:MGI:1316721]
1	EpiMusI6824325Q_at	5.22	0.56	ENSMUSG00000019647	Sema6a	sema domain, transmembrane domain (TM), and cytoplasmic domain, (semaphorin) 6A [Source:MarkerSymbol;Acc:MGI:1203727]
1	EpiMusI5298853Q_at	3.42	0.59	ENSMUSG00000021866	Anxa11	annexin A11 [Source:MarkerSymbol;Acc:MGI:108481]
1	EpiMusI5929168Q_at	3.48	0.82	ENSMUSG00000022453	Naga	N-acetyl galactosaminidase, alpha [Source:MarkerSymbol;Acc:MGI:1261422]
1	EpiMusI6327883Q_at	3.74	0.61	ENSMUSG00000022941	Dscr6	Down syndrome critical region homolog 6 (human) [Source:MarkerSymbol;Acc:MGI:2181192]
1	EpiMusI5999136Q_at	2.92	0.51	ENSMUSG00000023043	Krt18	keratin 18 [Source:MarkerSymbol;Acc:MGI:96692]
1	EpiMusI321340Q_at	3.51	0.74	ENSMUSG00000026576	Atp1b1	ATPase, Na+/K+ transporting, beta 1 polypeptide [Source:MarkerSymbol;Acc:MGI:88108]
1	EpiMusI410331Q_at	3.67	0.7	ENSMUSG00000026603	Smyd2	SET and MYND domain containing 2 [Source:MarkerSymbol;Acc:MGI:1915889]
1	EpiMusI744987Q_at	4.11	0.84	ENSMUSG00000027230	Creb3l1	cAMP responsive element binding protein 3-like 1 [Source:MarkerSymbol;Acc:MGI:1347062]
1	EpiMusI843026Q_at	4.92	0.82	ENSMUSG00000027296	Itpka	inositol 1,4,5-trisphosphate 3-kinase A [Source:MarkerSymbol;Acc:MGI:1333822]
1	EpiMusI867472Q_at	2.37	0.57	ENSMUSG00000027359	Slc27a2	solute carrier family 27 (fatty acid transporter), member 2 [Source:MarkerSymbol;Acc:MGI:1347099]
1	EpiMusI1222837Q_at	2.98	0.75	ENSMUSG00000027932	Slc27a3	solute carrier family 27 (fatty acid transporter), member 3 [Source:MarkerSymbol;Acc:MGI:1347358]
1	EpiMusI1219042Q_at	4.4	1.01	ENSMUSG00000028039	Efna3	ephrin A3 [Source:MarkerSymbol;Acc:MGI:106644]
1	EpiMusI1533004Q_at	3.38	0.62	ENSMUSG00000028434	Epb4.1l4b	erythrocyte protein band 4.1-like 4b [Source:MarkerSymbol;Acc:MGI:1859149]
1	EpiMusI8555660Q_at	2.64	0.8	ENSMUSG00000028441	1110017D15Rik	RIKEN cDNA 1110017D15 gene [Source:MarkerSymbol;Acc:MGI:1920971]
1	EpiMusI8561741Q_at	3.13	0.65	ENSMUSG00000028464	Tpm2	tropomyosin 2, beta [Source:MarkerSymbol;Acc:MGI:98810]
1	EpiMusI1720733Q_at	2.82	0.62	ENSMUSG00000028626	Col9a2	procollagen, type IX, alpha 2 [Source:MarkerSymbol;Acc:MGI:88466]
1	EpiMusI1706796Q_at	3.2	0.69	ENSMUSG00000028680	Plk3	polo-like kinase 3 (Drosophila) [Source:MarkerSymbol;Acc:MGI:109604]
1	EpiMusI2608272Q_at	5.74	1.08	ENSMUSG00000030214	1100001H23Rik	RIKEN cDNA 1100001H23 gene [Source:MarkerSymbol;Acc:MGI:1914107]
1	EpiMusI2638315Q_at	2.94	0.59	ENSMUSG00000030263	Lrmp	lymphoid-restricted membrane protein [Source:MarkerSymbol;Acc:MGI:108424]
1	EpiMusI1942230Q_at	5.54	1.05	ENSMUSG00000031558	Slit2	slit homolog 2 (Drosophila) [Source:MarkerSymbol;Acc:MGI:1315205]
1	EpiMusI1942231Q_at	4.24	0.85	ENSMUSG00000031558	Slit2	slit homolog 2 (Drosophila) [Source:MarkerSymbol;Acc:MGI:1315205]
1	EpiMusI3598278Q_at	3.76	0.81	ENSMUSG00000032334	Loxl1	T-box18 [Source:MarkerSymbol;Acc:MGI:1923615]
1	EpiMusI3702866Q_at	3.32	1.18	ENSMUSG00000032419	Tbx18	STT3, subunit of the oligosaccharyltransferase complex, homolog B (S. cerevisiae) [Source:MarkerSymbol;Acc:MGI:1915542]
1	EpiMusI5917890Q_at	3.44	1.11	ENSMUSG00000033006	Sox10	eukaryotic elongation factor, selenocysteine-tRNA-specific [Source:MarkerSymbol;Acc:MGI:2137092]
1	EpiMusI5456032Q_at	4.07	0.7	ENSMUSG00000033730	Egr3	guanylate cyclase 1, soluble, alpha 3 [Source:MarkerSymbol;Acc:MGI:1926562]
1	EpiMusI1193476Q_at	4.34	0.53	ENSMUSG00000033910	Gucy1a3	EMI domain containing 1 [Source:MarkerSymbol;Acc:MGI:2155091]
1	EpiMusI7718654Q_at	5.1	0.82	ENSMUSG00000034486	Gbx2	copine VII [Source:MarkerSymbol;Acc:MGI:2142747]
1	EpiMusI7718669Q_at	5.48	0.68	ENSMUSG00000034486	Gbx2	copine VII [Source:MarkerSymbol;Acc:MGI:2142747]
1	EpiMusI638062Q_at	4.38	0.53	ENSMUSG00000035033	Tbr1	potassium voltage-gated channel, Isk-related subfamily, gene 3 [Source:MarkerSymbol;Acc:MGI:1891124]
1	EpiMusI5507290Q_at	3.39	0.57	ENSMUSG00000035566	Pcdh17	RIKEN cDNA 9130017N09 gene [Source:MarkerSymbol;Acc:MGI:1926156]
1	EpiMusI5507292Q_at	2.56	0.68	ENSMUSG00000035566	Pcdh17	RIKEN cDNA 9130017N09 gene [Source:MarkerSymbol;Acc:MGI:1926156]
1	EpiMusI6872670Q_at	2.54	0.62	ENSMUSG00000036412	Arsi	alkaline phosphatase 3, intestine, not Mn requiring [Source:MarkerSymbol;Acc:MGI:87984]
1	EpiMusI3715687Q_at	3.58	0.76	ENSMUSG00000036972	Zic4	tripartite motif protein 3 [Source:MarkerSymbol;Acc:MGI:1860040]
1	EpiMusI3973696Q_at	7.09	1.12	ENSMUSG00000038248	Sobp	diacylglycerol kinase, iota [Source:RefSeq_peptide;Acc:NP_001074675]
1	EpiMusI380201Q_at	2.66	0.81	ENSMUSG00000038793	Lefty1	pyruvate dehydrogenase kinase, isoenzyme 2 [Source:MarkerSymbol;Acc:MGI:1343087]
1	EpiMusI5285073Q_at	3.67	0.66	ENSMUSG00000039081		chondroadherin [Source:MarkerSymbol;Acc:MGI:1096866]
1	EpiMusI8971799Q_at	2.04	0.6	ENSMUSG00000039084	Chad	polymerase (DNA directed), gamma [Source:MarkerSymbol;Acc:MGI:1196389]
1	EpiMusI2922795Q_at	2.03	2.11	ENSMUSG00000039176	Polg	nucleotide binding protein 2 [Source:MarkerSymbol;Acc:MGI:1347072]
1	EpiMusI1958612Q_at	3.2	2.5	ENSMUSG00000039252	Lgi2	H2.0-like homeo box 1 (Drosophila) [Source:MarkerSymbol;Acc:MGI:96109]
1	EpiMusI4272077Q_at	2.92	1.23	ENSMUSG00000040280	Ndufa4l2	hairy/enhancer-of-split related with YRPW motif 1 [Source:MarkerSymbol;Acc:MGI:1341800]
1	EpiMusI8400483Q_at	2.79	0.5	ENSMUSG00000040829	Zmynd15	bradykinin receptor, beta 1 [Source:MarkerSymbol;Acc:MGI:88144]
1	EpiMusI8005641Q_at	2.97	0.63	ENSMUSG00000042190	Cmklr1	potassium voltage-gated channel, shaker-related subfamily, member 4 [Source:MarkerSymbol;Acc:MGI:96661]
1	EpiMusI3397614Q_at	4.22	0.89	ENSMUSG00000043243	Pgls	olfactory receptor 131 [Source:MarkerSymbol;Acc:MGI:2177514]
1	EpiMusI8216454Q_at	3.74	0.66	ENSMUSG00000043687	1190005I06Rik	factor 8-associated gene A (F8a), mRNA [Source:RefSeq_dna;Acc:NM_007978]
1	EpiMusI7165730Q_at	4.13	0.55	ENSMUSG00000043969	Emx2	cDNA sequence BC024139 [Source:MarkerSymbol;Acc:MGI:2442591]
1	EpiMusI346080Q_at	3.12	0.68	ENSMUSG00000045259	1190002J23Rik	melanocortin 2 receptor [Source:MarkerSymbol;Acc:MGI:96928]
1	EpiMusI5995714Q_at	4.07	0.94	ENSMUSG00000047202		zinc finger protein 30 [Source:MarkerSymbol;Acc:MGI:99178]
1	EpiMusI844848Q_at	2.64	0.55	ENSMUSG00000050211	Pla2g4e	prostaglandin E synthase [Source:MarkerSymbol;Acc:MGI:1927593]
1	EpiMusI3200747Q_at	2.87	0.93	ENSMUSG00000050873	2900016B01Rik	reproductive homeobox 11 [Source:MarkerSymbol;Acc:MGI:2681831]
1	EpiMusI941504Q_at	5.08	0.8	ENSMUSG00000053545	6430503K07Rik	SRY-box containing gene 14 [Source:MarkerSymbol;Acc:MGI:98362]
1	EpiMusI3400162Q_at	2.65	0.57	ENSMUSG00000055148	Klf2	F-box protein 6 [Source:MarkerSymbol;Acc:MGI:1354743]
1	EpiMusI6055981Q_at	3.75	1.2	ENSMUSG00000055692	D16Bwg1494e	predicted gene, OTTMUSG00000016300 [Source:MarkerSymbol;Acc:MGI:3650386]
1	EpiMusI6632532Q_at	3.06	0.57	ENSMUSG00000056364	Six3os1	cDNA sequence BC043934 [Source:MarkerSymbol;Acc:MGI:2679715]
1	EpiMusI3733547Q_at	3.48	0.65	ENSMUSG00000056418	BC043934	jumonji, AT rich interactive domain 1D (Rbp2 like) [Source:MarkerSymbol;Acc:MGI:99780]
1	EpiMusI2515160Q_at	2.22	0.53	ENSMUSG00000056755	Grm7	histone cluster 3, H2ba [Source:MarkerSymbol;Acc:MGI:1925553]
1	EpiMusI1100568Q_at	4.62	0.53	ENSMUSG00000056947	Mab21l1	gap junction membrane channel protein epsilon 1 [Source:MarkerSymbol;Acc:MGI:2153041]
1	EpiMusI1209088Q_at	2.35	0.55	ENSMUSG00000057777	Mab21l2	ribosomal protein L36 [Source:MarkerSymbol;Acc:MGI:1860603]
1	EpiMusI5987708Q_at	3.97	0.54	ENSMUSG00000059213	Ddn
1	EpiMusI5987706Q_at	2.85	0.6	ENSMUSG00000059213	Ddn
1	EpiMusI5677386Q_at	1.93	0.55	ENSMUSG00000060735	Rxfp3	leucine rich repeat transmembrane neuronal 1 [Source:MarkerSymbol;Acc:MGI:2389173]
1	EpiMusI5929308Q_at	3.62	0.59	ENSMUSG00000061740	Cyp2d22
1	EpiMusI5434817Q_at	2.86	0.68	ENSMUSG00000063060	Sox7	zinc finger protein 26 [Source:MarkerSymbol;Acc:MGI:99173]
1	EpiMusI8233452Q_at	2.83	0.6	ENSMUSG00000066690		heat shock protein 1B [Source:MarkerSymbol;Acc:MGI:99517]
1	EpiMusI678739Q_at	3.51	0.52	ENSMUSG00000068859	Sp9	DEAD (Asp-Glu-Ala-Asp) box polypeptide 3, Y-linked [Source:MarkerSymbol;Acc:MGI:1349406]
1	EpiMusI8761660Q_at	2.44	0.53	ENSMUSG00000070576
1	EpiMusI8698269Q_at	2.14	0.6	ENSMUSG00000072828	4932430I15Rik	predicted gene, ENSMUSG00000072830 [Source:MarkerSymbol;Acc:MGI:3642471]
1	EpiMusI4576462Q_at	2.76	0.55	ENSMUSG00000073093	Q3TRD6_MOUSE	expressed sequence AU023871 (AU023871), mRNA [Source:RefSeq_dna;Acc:NM_001033221]
1	EpiMusI6452876Q_at	3.41	0.9	ENSMUSG00000073414	NP_001028393.1	H2-K region expressed gene 6 [Source:MarkerSymbol;Acc:MGI:95911]
1	EpiMusI3093610Q_at	3.21	0.52	ENSMUSG00000073823		RIKEN cDNA E030018N11 gene (E030018N11Rik), mRNA [Source:RefSeq_dna;Acc:NM_001033380]
1	EpiMusI3061513Q_at	3.97	1.16	ENSMUSG00000073858	NM_001033380.3
1	EpiMusI1244564Q_at	2.55	0.6	ENSMUSG00000074399	ENSMUSG00000074399	RIKEN cDNA A230072I06 gene [Source:MarkerSymbol;Acc:MGI:3588221]
1	EpiMusI1216209Q_at	2.28	0.87	ENSMUSG00000074480	NP_001025061.1	RIKEN cDNA D630014A15 gene [Source:MarkerSymbol;Acc:MGI:2442502]
1	EpiMusI945932Q_at	3.36	0.85	ENSMUSG00000074743	Thbd	four jointed box 1 (Drosophila) [Source:MarkerSymbol;Acc:MGI:1341907]
1	EpiMusI744806Q_at	3.64	0.79	ENSMUSG00000075035		predicted gene, EG433024 [Source:MarkerSymbol;Acc:MGI:3647871]
2	EpiMusI8258271Q_at	3.74	1.01	ENSMUSG00000018001	Pscd3	pleckstrin homology, Sec7 and coiled-coil domains 3 [Source:MarkerSymbol;Acc:MGI:1335107]
2	EpiMusI4885767Q_at	3.78	1.54	ENSMUSG00000021340	Gpld1	glycosylphosphatidylinositol specific phospholipase D1 [Source:MarkerSymbol;Acc:MGI:106604]
2	EpiMusI5990939Q_at	2.95	0.72	ENSMUSG00000023019	Gpd1	glycerol-3-phosphate dehydrogenase 1 (soluble) [Source:MarkerSymbol;Acc:MGI:95679]
2	EpiMusI6489366Q_at	4.05	0.54	ENSMUSG00000023949	Tcte1	t-complex-associated testis expressed 1 [Source:MarkerSymbol;Acc:MGI:98640]
2	EpiMusI977935Q_at	2.98	0.78	ENSMUSG00000027643	Ghrh	growth hormone releasing hormone [Source:MarkerSymbol;Acc:MGI:95709]
2	EpiMusI1250901Q_at	1.77	0.77	ENSMUSG00000027876	Reg4	regenerating islet-derived family, member 4 [Source:MarkerSymbol;Acc:MGI:1914959]
2	EpiMusI1745456Q_at	2.85	0.58	ENSMUSG00000028664	Ephb2	Eph receptor B2 [Source:MarkerSymbol;Acc:MGI:99611]
2	EpiMusI3189460Q_at	2.78	0.54	ENSMUSG00000031512	1700018L24Rik	RIKEN cDNA 1700018L24 gene [Source:MarkerSymbol;Acc:MGI:1922778]
2	EpiMusI8116839Q_at	2.77	0.9	ENSMUSG00000031740	Mmp2	carbonic anhydrase 7 [Source:MarkerSymbol;Acc:MGI:103100]
2	EpiMusI6003235Q_at	2.16	0.55	ENSMUSG00000036061	Smug1	anterior gradient homolog 3 (Xenopus laevis) [Source:MarkerSymbol;Acc:MGI:2685734]
2	EpiMusI667400Q_at	2.35	0.73	ENSMUSG00000042064	Myo3b	transmembrane and coiled-coil domains 2 [Source:MarkerSymbol;Acc:MGI:1916125]
2	EpiMusI6326761Q_at	2.67	2.03	ENSMUSG00000047109	Cldn14
2	EpiMusI8127033Q_at	2.06	0.55	ENSMUSG00000051092	XR_003793.1	G-protein coupled receptor 119 [Source:MarkerSymbol;Acc:MGI:2668412]
2	EpiMusI1757688Q_at	2.81	0.56	ENSMUSG00000052098	ENSMUSG00000052098	talin 2 [Source:MarkerSymbol;Acc:MGI:1917799]
2	EpiMusI2358892Q_at	3.53	0.52	ENSMUSG00000053442	4930597O21Rik	RIKEN cDNA 6430503K07 gene [Source:MarkerSymbol;Acc:MGI:1925318]
2	EpiMusI6892791Q_at	1.54	0.63	ENSMUSG00000053891	ENSMUSG00000053891	predicted gene, ENSMUSG00000054032 [Source:MarkerSymbol;Acc:MGI:3642594]
2	EpiMusI3393712Q_at	3.35	0.58	ENSMUSG00000058833	2810428I15Rik	phospholipase A2, group IIA (platelets, synovial fluid) [Source:MarkerSymbol;Acc:MGI:104642]
2	EpiMusI2625127Q_at	1.84	0.52	ENSMUSG00000067389		trans-acting transcription factor 9 [Source:MarkerSymbol;Acc:MGI:3574660]
2	EpiMusI433424Q_at	3.42	2.05	ENSMUSG00000069192	Q3TQ57_MOUSE	trace amine-associated receptor 5 [Source:MarkerSymbol;Acc:MGI:2685073]
2	EpiMusI4682698Q_at	3.74	1.54	ENSMUSG00000072949		Adult male hypothalamus cDNA, RIKEN full-length enriched library, clone:A230073J18 product:hypothetical protein, full insert sequence. [Source:Uniprot/SPTREMBL;Acc:Q3TRD6]
2	EpiMusI8523333Q_at	5.05	0.61	ENSMUSG00000073981	ENSMUSG00000073981	zinc finger protein 109 [Source:MarkerSymbol;Acc:MGI:1929099]
2	EpiMusI1043017Q_at	4.47	0.65	ENSMUSG00000074507	OTTMUSG00000016394	Adult male corpora quadrigemina cDNA, RIKEN full-length enriched library, clone:B230207O21 product:hypothetical protein, full insert sequence. [Source:Uniprot/SPTREMBL;Acc:Q3USU8]
3	EpiMusI961052Q_at	3.09	0.6	ENSMUSG00000000359	Rem1	rad and gem related GTP binding protein 1 [Source:MarkerSymbol;Acc:MGI:1097696]
3	EpiMusI8998255Q_at	5.58	1.01	ENSMUSG00000001494	Sost	sclerostin [Source:MarkerSymbol;Acc:MGI:1921749]
3	EpiMusI6002704Q_at	6.13	1.37	ENSMUSG00000001661	Hoxc6	homeo box C6 [Source:MarkerSymbol;Acc:MGI:96197]
3	EpiMusI8397233Q_at	2.8	1.93	ENSMUSG00000003934	Efnb3	ephrin B3 [Source:MarkerSymbol;Acc:MGI:109196]
3	EpiMusI1214342Q_at	4.21	0.73	ENSMUSG00000004894	Hapln2	hyaluronan and proteoglycan link protein 2 [Source:MarkerSymbol;Acc:MGI:2137300]
3	EpiMusI4107568Q_at	1.67	0.76	ENSMUSG00000004939	Itgb1bp3	integrin beta 1 binding protein 3 [Source:MarkerSymbol;Acc:MGI:1916814]
3	EpiMusI8397457Q_at	5.13	0.57	ENSMUSG00000005202	Shbg	sex hormone binding globulin [Source:MarkerSymbol;Acc:MGI:98295]
3	EpiMusI1213506Q_at	2.55	0.55	ENSMUSG00000005640	Insrr	insulin receptor-related receptor [Source:MarkerSymbol;Acc:MGI:1346037]
3	EpiMusI2730739Q_at	4.28	0.81	ENSMUSG00000008496	Pou2f2	POU domain, class 2, transcription factor 2 [Source:MarkerSymbol;Acc:MGI:101897]
3	EpiMusI6060731Q_at	4.23	0.85	ENSMUSG00000009097	Tbx1	T-box 1 [Source:MarkerSymbol;Acc:MGI:98493]
3	EpiMusI7881140Q_at	3	0.53	ENSMUSG00000009418	Nav1	neuron navigator 1 [Source:MarkerSymbol;Acc:MGI:2183683]
3	EpiMusI961521Q_at	5.55	1.28	ENSMUSG00000009876	Cox4i2	cytochrome c oxidase subunit IV isoform 2 [Source:MarkerSymbol;Acc:MGI:2135755]
3	EpiMusI2009732Q_at	4.83	0.93	ENSMUSG00000012520	Phox2b	paired-like homeobox 2b [Source:MarkerSymbol;Acc:MGI:1100882]
3	EpiMusI8976950Q_at	1.78	0.59	ENSMUSG00000014351	Gip	gastric inhibitory polypeptide [Source:MarkerSymbol;Acc:MGI:107504]
3	EpiMusI1005178Q_at	3.16	0.52	ENSMUSG00000017737	Mmp9	matrix metallopeptidase 9 [Source:MarkerSymbol;Acc:MGI:97011]
3	EpiMusI5916191Q_at	2.01	0.6	ENSMUSG00000018006	1700041B01Rik	RIKEN cDNA 1700041B01 gene [Source:MarkerSymbol;Acc:MGI:1925873]
3	EpiMusI8372106Q_at	4.11	1.55	ENSMUSG00000018507	Trpv2	transient receptor potential cation channel, subfamily V, member 2 [Source:MarkerSymbol;Acc:MGI:1341836]
3	EpiMusI8445245Q_at	1.79	0.54	ENSMUSG00000018841	Rad51l3	RAD51-like 3 (S. cerevisiae) [Source:MarkerSymbol;Acc:MGI:1261809]
3	EpiMusI4039590Q_at	2.59	0.86	ENSMUSG00000020083	2010107G23Rik	RIKEN cDNA 2010107G23 gene [Source:MarkerSymbol;Acc:MGI:1917144]
3	EpiMusI3768591Q_at	1.71	0.55	ENSMUSG00000020253	Ppm1m	protein phosphatase 1M [Source:MarkerSymbol;Acc:MGI:1915155]
3	EpiMusI8298060Q_at	3.74	1.79	ENSMUSG00000020436	Gabrg2	gamma-aminobutyric acid (GABA-A) receptor, subunit gamma 2 [Source:MarkerSymbol;Acc:MGI:95623]
3	EpiMusI8298059Q_at	3.41	0.67	ENSMUSG00000020436	Gabrg2	gamma-aminobutyric acid (GABA-A) receptor, subunit gamma 2 [Source:MarkerSymbol;Acc:MGI:95623]
3	EpiMusI4292529Q_at	2.88	1.73	ENSMUSG00000020473	Aebp1	AE binding protein 1 [Source:MarkerSymbol;Acc:MGI:1197012]
3	EpiMusI4947828Q_at	2.68	0.51	ENSMUSG00000021367	Edn1	endothelin 1 [Source:MarkerSymbol;Acc:MGI:95283]
3	EpiMusI5068726Q_at	2.69	1.09	ENSMUSG00000021589	Rhobtb3	Rho-related BTB domain containing 3 [Source:MarkerSymbol;Acc:MGI:1920546]
3	EpiMusI5375477Q_at	5.41	0.94	ENSMUSG00000021840	C130032J12Rik	RIKEN cDNA C130032J12 gene [Source:MarkerSymbol;Acc:MGI:2444022]
3	EpiMusI5574729Q_at	2.15	0.71	ENSMUSG00000022122	Ednrb	endothelin receptor type B [Source:MarkerSymbol;Acc:MGI:102720]
3	EpiMusI5624231Q_at	2.38	0.63	ENSMUSG00000022129	Dct	dopachrome tautomerase [Source:MarkerSymbol;Acc:MGI:102563]
3	EpiMusI5987611Q_at	2.38	0.51	ENSMUSG00000022996	Wnt10b	wingless related MMTV integration site 10b [Source:MarkerSymbol;Acc:MGI:108061]
3	EpiMusI5405823Q_at	2.48	3	ENSMUSG00000023411	Nfatc4	nuclear factor of activated T-cells, cytoplasmic, calcineurin-dependent 4 [Source:MarkerSymbol;Acc:MGI:1920431]
3	EpiMusI5490796Q_at	2.52	0.66	ENSMUSG00000023482	Pcdh8	protocadherin 8 [Source:MarkerSymbol;Acc:MGI:1306800]
3	EpiMusI6497237Q_at	1.97	0.51	ENSMUSG00000023987	Pgc	progastricsin (pepsinogen C) [Source:MarkerSymbol;Acc:MGI:98909]
3	EpiMusI6449954Q_at	2.78	1.19	ENSMUSG00000024339	Tap2	transporter 2, ATP-binding cassette, sub-family B (MDR/TAP) [Source:MarkerSymbol;Acc:MGI:98484]
3	EpiMusI6780029Q_at	2.22	2.44	ENSMUSG00000024360	Etf1	eukaryotic translation termination factor 1 [Source:MarkerSymbol;Acc:MGI:2385071]
3	EpiMusI6791816Q_at	2.6	0.7	ENSMUSG00000024440	Pcdh12	protocadherin 12 [Source:MarkerSymbol;Acc:MGI:1855700]
3	EpiMusI8266201Q_at	2.5	0.68	ENSMUSG00000024888	Brms1	breast cancer metastasis-suppressor 1 [Source:MarkerSymbol;Acc:MGI:2388804]
3	EpiMusI6978268Q_at	3.68	0.6	ENSMUSG00000024960	Plcb3	phospholipase C, beta 3 [Source:MarkerSymbol;Acc:MGI:104778]
3	EpiMusI9064517Q_at	2.44	0.67	ENSMUSG00000025127	Gcgr	glucagon receptor [Source:MarkerSymbol;Acc:MGI:99572]
3	EpiMusI9059105Q_at	4.53	0.68	ENSMUSG00000025577	Cbx2	chromobox homolog 2 (Drosophila Pc class) [Source:MarkerSymbol;Acc:MGI:88289]
3	EpiMusI9060984Q_at	3.16	1.21	ENSMUSG00000025582	Nptx1	neuronal pentraxin 1 [Source:MarkerSymbol;Acc:MGI:107811]
3	EpiMusI3778330Q_at	2.29	0.62	ENSMUSG00000025650	Col7a1	procollagen, type VII, alpha 1 [Source:MarkerSymbol;Acc:MGI:88462]
3	EpiMusI121027Q_at	4.11	1.8	ENSMUSG00000026114	Cnga3	cyclic nucleotide gated channel alpha 3 [Source:MarkerSymbol;Acc:MGI:1341818]
3	EpiMusI253243Q_at	3.28	0.85	ENSMUSG00000026173	Plcd4	phospholipase C, delta 4 [Source:MarkerSymbol;Acc:MGI:107469]
3	EpiMusI7846464Q_at	4.3	0.95	ENSMUSG00000026344	Lypd1	Ly6/Plaur domain containing 1 [Source:MarkerSymbol;Acc:MGI:1919835]
3	EpiMusI7852830Q_at	3.63	0.64	ENSMUSG00000026347	Tmem163	transmembrane protein 163 [Source:MarkerSymbol;Acc:MGI:1919410]
3	EpiMusI7877898Q_at	3.65	1.65	ENSMUSG00000026452	Syt2	synaptotagmin II [Source:MarkerSymbol;Acc:MGI:99666]
3	EpiMusI556531Q_at	2.78	0.96	ENSMUSG00000026751	Nr5a1	nuclear receptor subfamily 5, group A, member 1 [Source:MarkerSymbol;Acc:MGI:1346833]
3	EpiMusI509008Q_at	3.06	1	ENSMUSG00000026944	Abca2	ATP-binding cassette, sub-family A (ABC1), member 2 [Source:MarkerSymbol;Acc:MGI:99606]
3	EpiMusI505524Q_at	1.97	0.61	ENSMUSG00000026976	Pax8	paired box gene 8 [Source:MarkerSymbol;Acc:MGI:97492]
3	EpiMusI890370Q_at	3.81	0.52	ENSMUSG00000027356	5830467P10Rik	RIKEN cDNA 5830467P10 gene [Source:MarkerSymbol;Acc:MGI:2443583]
3	EpiMusI7981813Q_at	3.66	9.51	ENSMUSG00000027506	Tpd52	tumor protein D52 [Source:MarkerSymbol;Acc:MGI:107749]
3	EpiMusI8556246Q_at	4.33	0.79	ENSMUSG00000028444	Cntfr	ciliary neurotrophic factor receptor [Source:MarkerSymbol;Acc:MGI:99605]
3	EpiMusI8561475Q_at	3.42	1.29	ENSMUSG00000028459	Cd72	CD72 antigen [Source:MarkerSymbol;Acc:MGI:88345]
3	EpiMusI1720735Q_at	2.48	0.63	ENSMUSG00000028626	Col9a2	procollagen, type IX, alpha 2 [Source:MarkerSymbol;Acc:MGI:88466]
3	EpiMusI8613526Q_at	1.62	0.83	ENSMUSG00000028649	Macf1	microtubule-actin crosslinking factor 1 [Source:MarkerSymbol;Acc:MGI:108559]
3	EpiMusI8632318Q_at	2.91	0.59	ENSMUSG00000028789	Adc	arginine decarboxylase [Source:MarkerSymbol;Acc:MGI:2442093]
3	EpiMusI8917720Q_at	2.53	0.51	ENSMUSG00000028864	Hgf	hepatocyte growth factor [Source:MarkerSymbol;Acc:MGI:96079]
3	EpiMusI8618209Q_at	3.75	1.14	ENSMUSG00000028871	Rspo1	R-spondin homolog (Xenopus laevis) [Source:MarkerSymbol;Acc:MGI:2183426]
3	EpiMusI1962727Q_at	3.27	0.64	ENSMUSG00000029193	Cckar	cholecystokinin A receptor [Source:MarkerSymbol;Acc:MGI:99478]
3	EpiMusI8639687Q_at	2.2	0.65	ENSMUSG00000029233	Srd5a2l	steroid 5 alpha-reductase 2-like [Source:MarkerSymbol;Acc:MGI:1930252]
3	EpiMusI2146506Q_at	5.47	0.71	ENSMUSG00000029754	Dlx6	distal-less homeobox 6 [Source:MarkerSymbol;Acc:MGI:101927]
3	EpiMusI2298347Q_at	3.79	0.63	ENSMUSG00000029819	Npy	neuropeptide Y [Source:MarkerSymbol;Acc:MGI:97374]
3	EpiMusI2567411Q_at	3.32	0.67	ENSMUSG00000030336	Cd27	CD antigen 27 [Source:MarkerSymbol;Acc:MGI:88326]
3	EpiMusI2567821Q_at	2.49	0.91	ENSMUSG00000030341	Tnfrsf1a	tumor necrosis factor receptor superfamily, member 1a [Source:MarkerSymbol;Acc:MGI:1314884]
3	EpiMusI2742933Q_at	2.62	0.93	ENSMUSG00000030602	Pak4	p21 (CDKN1A)-activated kinase 4 [Source:MarkerSymbol;Acc:MGI:1917834]
3	EpiMusI3090959Q_at	3.97	0.82	ENSMUSG00000030717	Nupr1	nuclear protein 1 [Source:MarkerSymbol;Acc:MGI:1891834]
3	EpiMusI7366611Q_at	3.11	0.56	ENSMUSG00000031371	Uchl5ip	UCHL5 interacting protein [Source:MarkerSymbol;Acc:MGI:1920988]
3	EpiMusI8116289Q_at	3.31	1.85	ENSMUSG00000031738	Irx6	matrix metallopeptidase 2 [Source:MarkerSymbol;Acc:MGI:97009]
3	EpiMusI8158509Q_at	3.04	1.18	ENSMUSG00000031883	Car7	crystallin, alpha B [Source:MarkerSymbol;Acc:MGI:88516]
3	EpiMusI3571204Q_at	1.76	0.65	ENSMUSG00000032060	Cryab	PDZ domain containing 3 [Source:MarkerSymbol;Acc:MGI:2429554]
3	EpiMusI3547727Q_at	2.9	0.54	ENSMUSG00000032105	Pdzd3	hydroxymethylbilane synthase [Source:MarkerSymbol;Acc:MGI:96112]
3	EpiMusI3548034Q_at	4.96	1.26	ENSMUSG00000032126	Hmbs	stimulated by retinoic acid gene 6 [Source:MarkerSymbol;Acc:MGI:107742]
3	EpiMusI3597601Q_at	2.95	0.69	ENSMUSG00000032327	Stra6	lysyl oxidase-like 1 [Source:MarkerSymbol;Acc:MGI:106096]
3	EpiMusI3822280Q_at	2.45	1.14	ENSMUSG00000032536	Trak1	transferrin [Source:MarkerSymbol;Acc:MGI:98821]
3	EpiMusI3757963Q_at	3.87	0.77	ENSMUSG00000032554	Trf	SRY-box containing gene 10 [Source:MarkerSymbol;Acc:MGI:98358]
3	EpiMusI2435725Q_at	2.15	0.77	ENSMUSG00000033216	Eefsec	RIKEN cDNA D030074E01 gene [Source:MarkerSymbol;Acc:MGI:2443008]
3	EpiMusI7949930Q_at	3.17	0.77	ENSMUSG00000033722	BC034090	early growth response 3 [Source:MarkerSymbol;Acc:MGI:1306780]
3	EpiMusI4290048Q_at	3.23	3.81	ENSMUSG00000034164	Emid1	gastrulation brain homeobox 2 [Source:MarkerSymbol;Acc:MGI:95668]
3	EpiMusI8224974Q_at	4.52	0.9	ENSMUSG00000034796	Cpne7	CCAAT/enhancer binding protein (C/EBP), alpha [Source:MarkerSymbol;Acc:MGI:99480]
3	EpiMusI2766344Q_at	1.81	0.96	ENSMUSG00000034957	Cebpa	T-box brain gene 1 [Source:MarkerSymbol;Acc:MGI:107404]
3	EpiMusI638058Q_at	4.58	0.56	ENSMUSG00000035033	Tbr1	potassium voltage-gated channel, Isk-related subfamily, gene 3 [Source:MarkerSymbol;Acc:MGI:1891124]
3	EpiMusI638060Q_at	3.36	0.53	ENSMUSG00000035033	Tbr1	potassium voltage-gated channel, Isk-related subfamily, gene 3 [Source:MarkerSymbol;Acc:MGI:1891124]
3	EpiMusI2996394Q_at	4.05	0.6	ENSMUSG00000035165	Kcne3	RIKEN cDNA 1600014C23 gene [Source:MarkerSymbol;Acc:MGI:1919490]
3	EpiMusI8714274Q_at	4.54	0.76	ENSMUSG00000035456	Prdm8	insulin-like growth factor binding protein-like 1 [Source:MarkerSymbol;Acc:MGI:1933198]
3	EpiMusI8569970Q_at	2.65	0.69	ENSMUSG00000035551	Igfbpl1	protocadherin 17 [Source:MarkerSymbol;Acc:MGI:2684924]
3	EpiMusI4102825Q_at	3.99	0.52	ENSMUSG00000035852	9130017N09Rik	RIKEN cDNA 1810046K07 gene [Source:MarkerSymbol;Acc:MGI:1917059]
3	EpiMusI3573120Q_at	4.05	0.7	ENSMUSG00000036027	1810046K07Rik	single-strand selective monofunctional uracil DNA glycosylase [Source:MarkerSymbol;Acc:MGI:1918976]
3	EpiMusI7708605Q_at	3.49	0.55	ENSMUSG00000036500	Akp3	gene regulated by estrogen in breast cancer protein [Source:MarkerSymbol;Acc:MGI:2149712]
3	EpiMusI4443725Q_at	2.04	0.55	ENSMUSG00000036523	Greb1	cartilage homeo protein 1 [Source:MarkerSymbol;Acc:MGI:104621]
3	EpiMusI4185355Q_at	3.64	0.72	ENSMUSG00000036602	Cart1	piwi-like homolog 4 (Drosophila) [Source:MarkerSymbol;Acc:MGI:3041167]
3	EpiMusI3015844Q_at	2.44	0.55	ENSMUSG00000036989	Trim3	tensin like C1 domain-containing phosphatase [Source:MarkerSymbol;Acc:MGI:2387586]
3	EpiMusI5994568Q_at	3.19	1.91	ENSMUSG00000037280	Galnt6	discs, large homolog 7 (Drosophila) [Source:MarkerSymbol;Acc:MGI:2183453]
3	EpiMusI8852288Q_at	2.47	0.56	ENSMUSG00000037625	Cldn11	homeo box A7 [Source:MarkerSymbol;Acc:MGI:96179]
3	EpiMusI2306937Q_at	3.52	0.63	ENSMUSG00000038236	Hoxa7	sine oculis-binding protein homolog (Drosophila) [Source:MarkerSymbol;Acc:MGI:1924427]
3	EpiMusI2253913Q_at	2.47	0.84	ENSMUSG00000038665	NP_001074675.1	RIKEN cDNA 2610528K11 gene [Source:MarkerSymbol;Acc:MGI:1919793]
3	EpiMusI539400Q_at	3.72	0.66	ENSMUSG00000038740	2610528K11Rik	elongation of very long chain fatty acids (FEN1/Elo2, SUR4/Elo3, yeast)-like 3 [Source:MarkerSymbol;Acc:MGI:1195976]
3	EpiMusI7118162Q_at	2.38	0.56	ENSMUSG00000038754	Elovl3	jumonji domain containing 1B [Source:MarkerSymbol;Acc:MGI:1923356]
3	EpiMusI6779440Q_at	2.13	0.51	ENSMUSG00000038773	Jmjd1b	villin-like [Source:MarkerSymbol;Acc:MGI:1201781]
3	EpiMusI3814471Q_at	1.66	0.53	ENSMUSG00000038775	Vill	left right determination factor 1 [Source:MarkerSymbol;Acc:MGI:107405]
3	EpiMusI8973452Q_at	2.86	0.5	ENSMUSG00000038967	Pdk2	toll-like receptor 4 [Source:MarkerSymbol;Acc:MGI:96824]
3	EpiMusI391865Q_at	3.7	1.23	ENSMUSG00000039377	Hlx1	transmembrane protein 142B [Source:MarkerSymbol;Acc:MGI:2443195]
3	EpiMusI2082365Q_at	2.73	0.51	ENSMUSG00000039747	Tmem142b	NADH dehydrogenase (ubiquinone) 1 alpha subcomplex, 4-like 2 [Source:MarkerSymbol;Acc:MGI:3039567]
3	EpiMusI7980719Q_at	1.92	0.56	ENSMUSG00000040289	Hey1	leucine rich repeat containing 52 [Source:MarkerSymbol;Acc:MGI:1924118]
3	EpiMusI6629170Q_at	3.5	1.37	ENSMUSG00000040505	Abcg5	SH3-binding domain glutamic acid-rich protein [Source:MarkerSymbol;Acc:MGI:1354740]
3	EpiMusI6334562Q_at	2.48	0.51	ENSMUSG00000040666	Sh3bgr	kringle containing transmembrane protein 2 [Source:MarkerSymbol;Acc:MGI:1920266]
3	EpiMusI6413289Q_at	3.38	0.63	ENSMUSG00000040680	Kremen2	solute carrier organic anion transporter family, member 4C1 [Source:MarkerSymbol;Acc:MGI:2442784]
3	EpiMusI7739020Q_at	5.1	0.61	ENSMUSG00000040710	St8sia4	zinc finger, MYND-type containing 15 [Source:MarkerSymbol;Acc:MGI:3603821]
3	EpiMusI4757417Q_at	4.86	0.75	ENSMUSG00000041347	Bdkrb1	TAR DNA binding protein [Source:MarkerSymbol;Acc:MGI:2387629]
3	EpiMusI3819710Q_at	2.52	0.5	ENSMUSG00000041608	Entpd3	proline rich membrane anchor 1 [Source:MarkerSymbol;Acc:MGI:1926097]
3	EpiMusI4749095Q_at	2.3	0.88	ENSMUSG00000041669	Prima1	myosin VIIA and Rab interacting protein [Source:MarkerSymbol;Acc:MGI:2384407]
3	EpiMusI3818872Q_at	4.18	0.53	ENSMUSG00000041794	Myrip	RIKEN cDNA B230112C05 gene [Source:MarkerSymbol;Acc:MGI:2444268]
3	EpiMusI5142878Q_at	2.5	0.65	ENSMUSG00000041817	B230112C05Rik	myosin IIIB [Source:MarkerSymbol;Acc:MGI:2448580]
3	EpiMusI7869658Q_at	2.69	0.55	ENSMUSG00000042066	Tmcc2	Ras association (RalGDS/AF-6) domain family 4 [Source:MarkerSymbol;Acc:MGI:2386853]
3	EpiMusI2536812Q_at	4.66	0.63	ENSMUSG00000042129	Rassf4	chemokine-like receptor 1 [Source:MarkerSymbol;Acc:MGI:109603]
3	EpiMusI799193Q_at	3.63	0.73	ENSMUSG00000042604	Kcna4	WW domain binding protein 5 [Source:MarkerSymbol;Acc:MGI:109567]
3	EpiMusI1218762Q_at	3.53	0.51	ENSMUSG00000042766	Trim46	RIKEN cDNA 4833436C18 gene [Source:MarkerSymbol;Acc:MGI:2445194]
3	EpiMusI8561393Q_at	3.64	10.13	ENSMUSG00000042788	4833436C18Rik	leucine rich repeat transmembrane neuronal 3 [Source:MarkerSymbol;Acc:MGI:2389177]
3	EpiMusI4046677Q_at	4.1	1.53	ENSMUSG00000042846	Lrrtm3	AT motif binding factor 1 [Source:MarkerSymbol;Acc:MGI:99948]
3	EpiMusI4046679Q_at	2.78	0.55	ENSMUSG00000042846	Lrrtm3	AT motif binding factor 1 [Source:MarkerSymbol;Acc:MGI:99948]
3	EpiMusI2525220Q_at	2.15	0.53	ENSMUSG00000043088	Il17re	6-phosphogluconolactonase [Source:MarkerSymbol;Acc:MGI:1913421]
3	EpiMusI4065526Q_at	2.88	0.54	ENSMUSG00000043877		empty spiracles homolog 2 (Drosophila) [Source:MarkerSymbol;Acc:MGI:95388]
3	EpiMusI5907201Q_at	4.1	0.71	ENSMUSG00000044361	BC024139	RIKEN cDNA 5031434C07 gene [Source:MarkerSymbol;Acc:MGI:2442810]
3	EpiMusI2521041Q_at	3.94	0.88	ENSMUSG00000044574	5031434C07Rik	RIKEN cDNA 4930403L05 gene [Source:MarkerSymbol;Acc:MGI:1914645]
3	EpiMusI5410300Q_at	5.1	2.65	ENSMUSG00000046352	Gjb2	gap junction membrane channel protein beta 4 [Source:MarkerSymbol;Acc:MGI:95722]
3	EpiMusI8626630Q_at	2.9	0.54	ENSMUSG00000046623	Gjb4	RIKEN cDNA 2410166I05 gene [Source:MarkerSymbol;Acc:MGI:1924074]
3	EpiMusI8400713Q_at	2.25	0.57	ENSMUSG00000046811	C730027E14Rik	claudin 14 [Source:MarkerSymbol;Acc:MGI:1860425]
3	EpiMusI2747268Q_at	1.96	1.97	ENSMUSG00000047473	Zfp30	CUB domain containing protein 2 [Source:MarkerSymbol;Acc:MGI:3045328]
3	EpiMusI1671156Q_at	3.5	0.73	ENSMUSG00000047636	Cdcp2	RGM domain family, member B [Source:MarkerSymbol;Acc:MGI:1916049]
3	EpiMusI6385302Q_at	3.44	0.99	ENSMUSG00000048027	Rgmb	selectin, platelet (p-selectin) ligand [Source:MarkerSymbol;Acc:MGI:106689]
3	EpiMusI8006268Q_at	2.45	0.56	ENSMUSG00000048163	Selplg	cyclin-dependent kinase 5, regulatory subunit (p35) 1 [Source:MarkerSymbol;Acc:MGI:101764]
3	EpiMusI8436505Q_at	4.65	0.56	ENSMUSG00000048895	Cdk5r1	keratin 8 [Source:MarkerSymbol;Acc:MGI:96705]
3	EpiMusI8436503Q_at	2.58	0.8	ENSMUSG00000048895	Cdk5r1	keratin 8 [Source:MarkerSymbol;Acc:MGI:96705]
3	EpiMusI8339415Q_at	2.15	0.51	ENSMUSG00000049427	ENSMUSG00000049427	RIKEN cDNA 4930479M11 gene [Source:MarkerSymbol;Acc:MGI:1922177]
3	EpiMusI2750408Q_at	3	0.75	ENSMUSG00000049761	4930479M11Rik	RAP2C, member of RAS oncogene family [Source:MarkerSymbol;Acc:MGI:1919315]
3	EpiMusI528701Q_at	1.85	3.22	ENSMUSG00000050737	Ptges	RIKEN cDNA 2900016B01 gene [Source:MarkerSymbol;Acc:MGI:1914512]
3	EpiMusI8398243Q_at	3.07	0.78	ENSMUSG00000051790	Nlgn2	nanos homolog 2 (Drosophila) [Source:MarkerSymbol;Acc:MGI:2676627]
3	EpiMusI2707125Q_at	2.3	1.02	ENSMUSG00000051965	Nanos2	predicted gene, ENSMUSG00000052098 [Source:MarkerSymbol;Acc:MGI:3642724]
3	EpiMusI3630811Q_at	3.08	0.54	ENSMUSG00000052698	Tln2	RIKEN cDNA 2700081O15 gene [Source:MarkerSymbol;Acc:MGI:1919667]
3	EpiMusI8721483Q_at	2.91	0.64	ENSMUSG00000054032	ENSMUSG00000054032	collagen triple helix repeat containing 1 [Source:MarkerSymbol;Acc:MGI:1915838]
3	EpiMusI5775477Q_at	2.57	0.59	ENSMUSG00000054196	Cthrc1	Kruppel-like factor 2 (lung) [Source:MarkerSymbol;Acc:MGI:1342772]
3	EpiMusI3400163Q_at	2.49	0.76	ENSMUSG00000055148	Klf2	F-box protein 6 [Source:MarkerSymbol;Acc:MGI:1354743]
3	EpiMusI1771219Q_at	2.08	0.64	ENSMUSG00000055401	Fbxo6	RIKEN cDNA E030030I06 gene [Source:MarkerSymbol;Acc:MGI:2442914]
3	EpiMusI3899095Q_at	2.68	0.74	ENSMUSG00000055657	E030030I06Rik	Brain cDNA, clone MNCb-4137. [Source:Uniprot/SPTREMBL;Acc:Q9JJB1]
3	EpiMusI1041255Q_at	1.98	0.91	ENSMUSG00000056061	OTTMUSG00000016300	cDNA sequence BC052328 [Source:MarkerSymbol;Acc:MGI:2687281]
3	EpiMusI5735632Q_at	3.33	0.55	ENSMUSG00000056069	BC052328	Six3 opposite strand transcript 1 [Source:MarkerSymbol;Acc:MGI:1925118]
3	EpiMusI8247405Q_at	4.16	1.08	ENSMUSG00000056673	Jarid1d	glutamate receptor, metabotropic 7 [Source:MarkerSymbol;Acc:MGI:1351344]
3	EpiMusI8359080Q_at	1.99	0.51	ENSMUSG00000056895	Hist3h2ba	mab-21-like 1 (C. elegans) [Source:MarkerSymbol;Acc:MGI:1333773]
3	EpiMusI2088271Q_at	2.55	0.53	ENSMUSG00000056966	Gje1	gene model 237, (NCBI) [Source:MarkerSymbol;Acc:MGI:2685083]
3	EpiMusI6529092Q_at	2.18	1.55	ENSMUSG00000057863	Rpl36	sema domain, immunoglobulin domain (Ig), short basic domain, secreted, (semaphorin) 3B [Source:MarkerSymbol;Acc:MGI:107561]
3	EpiMusI3773647Q_at	3.69	0.66	ENSMUSG00000057969	Sema3b	zinc finger protein 371 [Source:MarkerSymbol;Acc:MGI:2159640]
3	EpiMusI7827543Q_at	4.14	0.73	ENSMUSG00000058665	En1	RIKEN cDNA 2810428I15 gene [Source:MarkerSymbol;Acc:MGI:1913712]
3	EpiMusI1752531Q_at	2.62	0.83	ENSMUSG00000058908	Pla2g2a	dendrin [Source:MarkerSymbol;Acc:MGI:108101]
3	EpiMusI3267126Q_at	3.24	0.73	ENSMUSG00000060242	EG546808	RIKEN cDNA C030014I23 gene [Source:MarkerSymbol;Acc:MGI:1924631]
3	EpiMusI3548506Q_at	2.75	0.54	ENSMUSG00000060380	C030014I23Rik	relaxin family peptide receptor 3 [Source:MarkerSymbol;Acc:MGI:2441827]
3	EpiMusI2395847Q_at	2.99	0.52	ENSMUSG00000060780	Lrrtm1	vesicle-associated membrane protein 5 [Source:MarkerSymbol;Acc:MGI:1858622]
3	EpiMusI2378487Q_at	2.85	0.54	ENSMUSG00000061555	Vamp5	cytochrome P450, family 2, subfamily d, polypeptide 22 [Source:MarkerSymbol;Acc:MGI:1929474]
3	EpiMusI2764127Q_at	3.73	1.2	ENSMUSG00000061976		fragile X mental retardation 1 neighbor [Source:MarkerSymbol;Acc:MGI:2672032]
3	EpiMusI6426942Q_at	4.55	0.75	ENSMUSG00000062753	AI413582	SRY-box containing gene 7 [Source:MarkerSymbol;Acc:MGI:98369]
3	EpiMusI3462337Q_at	4.36	0.95	ENSMUSG00000063108	Zfp26	KRR1, small subunit (SSU) processome component, homolog (yeast) [Source:MarkerSymbol;Acc:MGI:1289274]
3	EpiMusI5640553Q_at	2.85	0.81	ENSMUSG00000064052	EG328479	cDNA sequence BC068157 [Source:MarkerSymbol;Acc:MGI:3605626]
3	EpiMusI3162178Q_at	2.89	0.93	ENSMUSG00000064125	BC068157	U6 spliceosomal RNA [Source: RFAM 8.0] [Source: RFAM 8.0]
3	EpiMusI8987470Q_at	2.92	0.51	ENSMUSG00000064491	U6	U2 spliceosomal RNA [Source: RFAM 8.0] [Source: RFAM 8.0]
3	EpiMusI1778030Q_at	5.51	3.04	ENSMUSG00000065493	mmu-mir-34a	mmu-mir-337 [Source:miRBase;Acc:MI0000615]
3	EpiMusI4771669Q_at	3.18	0.51	ENSMUSG00000065526	mmu-mir-337	U6 spliceosomal RNA [Source: RFAM 8.0] [Source: RFAM 8.0]
3	EpiMusI5991258Q_at	5.01	0.53	ENSMUSG00000065643	U6
3	EpiMusI6452502Q_at	3.61	0.63	ENSMUSG00000067284	Hspa1b	bone morphogenic protein receptor, type II (serine/threonine kinase) [Source:MarkerSymbol;Acc:MGI:1095407]
3	EpiMusI200721Q_at	1.36	0.88	ENSMUSG00000067336	Bmpr2
3	EpiMusI8248731Q_at	2.46	1.2	ENSMUSG00000069045	Ddx3y	0 day neonate cerebellum cDNA, RIKEN full-length enriched library, clone:C230015L12 product:hypothetical protein, full insert sequence. [Source:Uniprot/SPTREMBL;Acc:Q3TQ57]
3	EpiMusI3905528Q_at	3.67	0.52	ENSMUSG00000069706	Taar5
3	EpiMusI1751080Q_at	3.54	0.58	ENSMUSG00000070664
3	EpiMusI3309329Q_at	3.66	1.01	ENSMUSG00000071102
3	EpiMusI5907781Q_at	1.77	1.24	ENSMUSG00000071724		plasmacytoma variant translocation 1 [Source:MarkerSymbol;Acc:MGI:97824]
3	EpiMusI5856628Q_at	1.82	0.51	ENSMUSG00000072566	Pvt1
3	EpiMusI4778244Q_at	4.2	0.69	ENSMUSG00000072830	ENSMUSG00000072830
3	EpiMusI2534258Q_at	2.43	0.63	ENSMUSG00000072831		predicted gene, ENSMUSG00000072934 [Source:MarkerSymbol;Acc:MGI:3641805]
3	EpiMusI6449383Q_at	2.43	0.51	ENSMUSG00000073422	H2-Ke6	predicted gene, ENSMUSG00000073476 [Source:MarkerSymbol;Acc:MGI:3641979]
3	EpiMusI418016Q_at	1.69	0.7	ENSMUSG00000073476	ENSMUSG00000073476	predicted gene, EG433367 [Source:MarkerSymbol;Acc:MGI:3646828]
3	EpiMusI7950976Q_at	5.71	1.15	ENSMUSG00000073535	EG433367
3	EpiMusI3191026Q_at	2.8	0.7	ENSMUSG00000074473	A230072I06Rik	ring finger and KH domain containing 4 [Source:RefSeq_peptide;Acc:NP_001025061]
3	EpiMusI959188Q_at	2.83	0.59	ENSMUSG00000074699	Srxn1	thrombomodulin [Source:MarkerSymbol;Acc:MGI:98736]
3	EpiMusI6992251Q_at	2.39	0.61	ENSMUSG00000075017	ENSMUSG00000075017
3	EpiMusI672508Q_at	3.38	1.38	ENSMUSG00000075291
3	EpiMusI5994367Q_at	3.39	0.7	ENSMUSG00000075411		SLIT and NTRK-like family, member 1 [Source:MarkerSymbol;Acc:MGI:2679446]
3	EpiMusI5907082Q_at	2.44	0.55	ENSMUSG00000075590	Nrbp2	mmu-mir-701 [Source:miRBase;Acc:MI0004685]
4	EpiMusI8362965Q_at	2.9	1.12	ENSMUSG00000000301	Pemt	phosphatidylethanolamine N-methyltransferase [Source:MarkerSymbol;Acc:MGI:104535]
4	EpiMusI6443995Q_at	2.05	0.78	ENSMUSG00000002625	Akap8l	A kinase (PRKA) anchor protein 8-like [Source:MarkerSymbol;Acc:MGI:1860606]
4	EpiMusI3867286Q_at	1.87	2.59	ENSMUSG00000019814	Ltv1	LTV1 homolog (S. cerevisiae) [Source:MarkerSymbol;Acc:MGI:2447810]
4	EpiMusI4061598Q_at	2.24	2.02	ENSMUSG00000019947	Arid5b	AT rich interactive domain 5B (Mrf1 like) [Source:MarkerSymbol;Acc:MGI:2175912]
4	EpiMusI5856442Q_at	5.59	0.65	ENSMUSG00000022346	Myc	myelocytomatosis oncogene [Source:MarkerSymbol;Acc:MGI:97250]
4	EpiMusI1798555Q_at	3.29	1.26	ENSMUSG00000023286	Ube2j2	ubiquitin-conjugating enzyme E2, J2 homolog (yeast) [Source:MarkerSymbol;Acc:MGI:2153608]
4	EpiMusI6699454Q_at	2.04	0.65	ENSMUSG00000024413	Npc1	Niemann Pick type C1 [Source:MarkerSymbol;Acc:MGI:1097712]
4	EpiMusI7216987Q_at	3.36	0.51	ENSMUSG00000025037	Maoa	monoamine oxidase A [Source:MarkerSymbol;Acc:MGI:96915]
4	EpiMusI2091848Q_at	1.41	0.61	ENSMUSG00000025856	Pdgfa	platelet derived growth factor, alpha [Source:MarkerSymbol;Acc:MGI:97527]
4	EpiMusI7261383Q_at	3.34	0.67	ENSMUSG00000025862	Stag2	stromal antigen 2 [Source:MarkerSymbol;Acc:MGI:1098583]
4	EpiMusI7882650Q_at	2.22	0.55	ENSMUSG00000026411	Tmem9	transmembrane protein 9 [Source:MarkerSymbol;Acc:MGI:1913491]
4	EpiMusI512444Q_at	2.76	1.36	ENSMUSG00000026927	Sdccag3	serologically defined colon cancer antigen 3 [Source:MarkerSymbol;Acc:MGI:1915362]
4	EpiMusI7986231Q_at	5.74	0.65	ENSMUSG00000027528	Fabp9	fatty acid binding protein 9, testis [Source:MarkerSymbol;Acc:MGI:1194881]
4	EpiMusI1781362Q_at	3	0.88	ENSMUSG00000028963	Uts2	urotensin 2 [Source:MarkerSymbol;Acc:MGI:1346329]
4	EpiMusI2008226Q_at	2.32	0.53	ENSMUSG00000029223	Uchl1	ubiquitin carboxy-terminal hydrolase L1 [Source:MarkerSymbol;Acc:MGI:103149]
4	EpiMusI8733762Q_at	2.54	0.7	ENSMUSG00000029320	1700016H13Rik	RIKEN cDNA 1700016H13 gene [Source:MarkerSymbol;Acc:MGI:1921468]
4	EpiMusI2525485Q_at	1.75	1.62	ENSMUSG00000030286	Tmem111	transmembrane protein 111 [Source:MarkerSymbol;Acc:MGI:1913337]
4	EpiMusI2743623Q_at	2.78	0.77	ENSMUSG00000030595	Nfkbib	nuclear factor of kappa light chain gene enhancer in B-cells inhibitor, beta [Source:MarkerSymbol;Acc:MGI:104752]
4	EpiMusI3016475Q_at	1.74	0.65	ENSMUSG00000030879	Mrpl17	mitochondrial ribosomal protein L17 [Source:MarkerSymbol;Acc:MGI:1351608]
4	EpiMusI7492066Q_at	1.76	0.55	ENSMUSG00000031245	Nsbp1	nucleosome binding protein 1 [Source:MarkerSymbol;Acc:MGI:1355295]
4	EpiMusI7364731Q_at	4.05	1.04	ENSMUSG00000031347	Cetn2	centrin 2 [Source:MarkerSymbol;Acc:MGI:1347085]
4	EpiMusI7583867Q_at	2.7	0.63	ENSMUSG00000031422	Morf4l2	mortality factor 4 like 2 [Source:MarkerSymbol;Acc:MGI:1927167]
4	EpiMusI8083697Q_at	2.42	0.92	ENSMUSG00000031708	Gpsn2	Iroquois related homeobox 6 (Drosophila) [Source:MarkerSymbol;Acc:MGI:1927642]
4	EpiMusI6729929Q_at	4.89	2.07	ENSMUSG00000033382	D030074E01Rik	cDNA sequence BC034090 [Source:MarkerSymbol;Acc:MGI:2672904]
4	EpiMusI6490098Q_at	3.57	0.71	ENSMUSG00000035411	1600014C23Rik	PR domain containing 8 [Source:MarkerSymbol;Acc:MGI:1924880]
4	EpiMusI4512647Q_at	2.96	0.75	ENSMUSG00000036231	Agr3	arylsulfatase i [Source:MarkerSymbol;Acc:MGI:2670959]
4	EpiMusI3441850Q_at	2.82	0.85	ENSMUSG00000036912	Piwil4	zinc finger protein of the cerebellum 4 [Source:MarkerSymbol;Acc:MGI:107201]
4	EpiMusI5999403Q_at	2.05	0.53	ENSMUSG00000037003	Tenc1	UDP-N-acetyl-alpha-D-galactosamine:polypeptide N-acetylgalactosaminyltransferase 6 [Source:MarkerSymbol;Acc:MGI:1891640]
4	EpiMusI1565271Q_at	3.24	1.16	ENSMUSG00000039005	Tlr4
4	EpiMusI6417365Q_at	1.64	2.81	ENSMUSG00000039183	Nubp2	leucine-rich repeat LGI family, member 2 [Source:MarkerSymbol;Acc:MGI:2180196]
4	EpiMusI2738635Q_at	2.32	0.56	ENSMUSG00000040488	Ltbp4	ATP-binding cassette, sub-family G (WHITE), member 5 [Source:MarkerSymbol;Acc:MGI:1351659]
4	EpiMusI7743220Q_at	2.53	0.5	ENSMUSG00000040693	Slco4c1	ST8 alpha-N-acetyl-neuraminide alpha-2,8-sialyltransferase 4 [Source:MarkerSymbol;Acc:MGI:106018]
4	EpiMusI7582078Q_at	3.07	0.52	ENSMUSG00000042712	Wbp5	tripartite motif protein 46 [Source:MarkerSymbol;Acc:MGI:2673000]
4	EpiMusI7203872Q_at	2.53	3.09	ENSMUSG00000043381		POU domain, class 3, transcription factor 1 (Pou3f1), mRNA [Source:RefSeq_dna;Acc:NM_011141]
4	EpiMusI8616984Q_at	1.58	1.86	ENSMUSG00000043435	NM_011141.2	RIKEN cDNA 1190005I06 gene [Source:MarkerSymbol;Acc:MGI:1916168]
4	EpiMusI7365826Q_at	1.36	0.59	ENSMUSG00000043688	NM_007978.3
4	EpiMusI7211558Q_at	2.22	0.71	ENSMUSG00000045217	4930403L05Rik	RIKEN cDNA 1190002J23 gene [Source:MarkerSymbol;Acc:MGI:1916124]
4	EpiMusI6899772Q_at	4.67	20.51	ENSMUSG00000045569	Mc2r	cholinergic receptor, muscarinic 3, cardiac [Source:MarkerSymbol;Acc:MGI:88398]
4	EpiMusI4509786Q_at	1.98	7.17	ENSMUSG00000046292	NM_029294.2	gap junction membrane channel protein beta 2 [Source:MarkerSymbol;Acc:MGI:95720]
4	EpiMusI1737284Q_at	2.98	1.88	ENSMUSG00000046671	2410166I05Rik
4	EpiMusI4582705Q_at	3.47	1.05	ENSMUSG00000046747		coiled-coil domain containing 66 [Source:MarkerSymbol;Acc:MGI:2443639]
4	EpiMusI5304779Q_at	1.79	0.66	ENSMUSG00000046753	Ccdc66	RIKEN cDNA C730027E14 gene [Source:MarkerSymbol;Acc:MGI:2444527]
4	EpiMusI5999057Q_at	1.66	2.97	ENSMUSG00000049382	Krt8	predicted gene, ENSMUSG00000049427 [Source:MarkerSymbol;Acc:MGI:3642517]
4	EpiMusI7292716Q_at	3.94	0.94	ENSMUSG00000050029	Rap2c	phospholipase A2, group IVE [Source:MarkerSymbol;Acc:MGI:1919144]
4	EpiMusI7246946Q_at	3.51	0.64	ENSMUSG00000051038	Rhox11	similar to family with sequence similarity 51, member A1 homolog (LOC547022), mRNA [Source:RefSeq_dna;Acc:XR_003793]
4	EpiMusI7284324Q_at	2.5	0.66	ENSMUSG00000051209	Gpr119	calcium channel, voltage-dependent, L type, alpha 1C subunit [Source:MarkerSymbol;Acc:MGI:103013]
4	EpiMusI6979929Q_at	1.38	0.52	ENSMUSG00000053080	2700081O15Rik	RIKEN cDNA 4930597O21 gene [Source:MarkerSymbol;Acc:MGI:1922623]
4	EpiMusI4058935Q_at	2.32	1.38	ENSMUSG00000057134	Gm237	mab-21-like 2 (C. elegans) [Source:MarkerSymbol;Acc:MGI:1346022]
4	EpiMusI3165457Q_at	3.56	0.94	ENSMUSG00000062675		expressed sequence AI413582 [Source:MarkerSymbol;Acc:MGI:2146839]
4	EpiMusI4216660Q_at	3.64	0.71	ENSMUSG00000063334	Krr1
4	EpiMusI2806159Q_at	2.1	0.59	ENSMUSG00000063495		predicted gene, EG328479 [Source:MarkerSymbol;Acc:MGI:3644731]
4	EpiMusI1370201Q_at	1.54	1.5	ENSMUSG00000064992	U6	Small nucleolar RNA SNORA7 [Source: RFAM 8.0] [Source: RFAM 8.0]
4	EpiMusI2727571Q_at	1.88	0.91	ENSMUSG00000074283	Zfp109	predicted gene, ENSMUSG00000074399 [Source:MarkerSymbol;Acc:MGI:3641752]
4	EpiMusI3158353Q_at	2.56	0.73	ENSMUSG00000074498	D630014A15Rik	predicted gene, OTTMUSG00000016394 [Source:MarkerSymbol;Acc:MGI:3650817]
4	EpiMusI8869556Q_at	2.29	0.51	ENSMUSG00000074633	Q3USU8_MOUSE	sulfiredoxin 1 homolog (S. cerevisiae) [Source:MarkerSymbol;Acc:MGI:104971]
4	EpiMusI781816Q_at	4.14	0.56	ENSMUSG00000075012	Fjx1	predicted gene, ENSMUSG00000075017 [Source:MarkerSymbol;Acc:MGI:3641658]
4	EpiMusI6172782Q_at	3.14	2.42	ENSMUSG00000075038	EG433024	olfactory receptor 1107 [Source:MarkerSymbol;Acc:MGI:3030941]
4	EpiMusI5592411Q_at	2.52	0.91	ENSMUSG00000075478	Slitrk1	nuclear receptor binding protein 2 [Source:MarkerSymbol;Acc:MGI:2385017]
5	EpiMusI6448996Q_at	2.15	0.58	ENSMUSG00000002307	Daxx	Fas death domain-associated protein [Source:MarkerSymbol;Acc:MGI:1197015]
5	EpiMusI4090852Q_at	1.33	0.6	ENSMUSG00000009116	ENSMUSG00000009116	predicted gene, ENSMUSG00000009116 [Source:MarkerSymbol;Acc:MGI:3642478]
5	EpiMusI5256736Q_at	2	0.65	ENSMUSG00000021738	Atxn7	ataxin 7 [Source:MarkerSymbol;Acc:MGI:2179277]
5	EpiMusI1673228Q_at	2.3	0.62	ENSMUSG00000028610	Dmrtb1	DMRT-like family B with proline-rich C-terminal, 1 [Source:MarkerSymbol;Acc:MGI:1927125]
5	EpiMusI3801133Q_at	3.75	1.25	ENSMUSG00000032437	Stt3b	teratocarcinoma-derived growth factor [Source:MarkerSymbol;Acc:MGI:98658]
5	EpiMusI3785504Q_at	3.56	0.63	ENSMUSG00000032494	Tdgf1	trafficking protein, kinesin binding 1 [Source:MarkerSymbol;Acc:MGI:1914345]
5	EpiMusI1772874Q_at	2.88	0.65	ENSMUSG00000041459	Tardbp	ectonucleoside triphosphate diphosphohydrolase 3 [Source:MarkerSymbol;Acc:MGI:1321386]
5	EpiMusI8174436Q_at	1.53	0.62	ENSMUSG00000042924	Atbf1	interleukin 17 receptor E [Source:MarkerSymbol;Acc:MGI:1889371]
5	EpiMusI4832936Q_at	1.81	0.7	ENSMUSG00000046159	Chrm3	phosphoribosyl pyrophosphate synthetase 1-like 1 (Prps1l1), mRNA [Source:RefSeq_dna;Acc:NM_029294]
5	EpiMusI8308895Q_at	2.45	0.56	ENSMUSG00000053468	4930597O21Rik	RIKEN cDNA 6430503K07 gene [Source:MarkerSymbol;Acc:MGI:1925318]
5	EpiMusI6166847Q_at	3.21	0.55	ENSMUSG00000058550	Dppa4	engrailed 1 [Source:MarkerSymbol;Acc:MGI:95389]
5	EpiMusI7350036Q_at	1.88	0.58	ENSMUSG00000062170	Fmr1nb
5	EpiMusI172982Q_at	2.15	0.74	ENSMUSG00000065285	SNORA7	mmu-mir-34a [Source:miRBase;Acc:MI0000584]
5	EpiMusI7610937Q_at	3.97	3.6	ENSMUSG00000072934	ENSMUSG00000072934
5	EpiMusI704864Q_at	2.73	1.08	ENSMUSG00000075253
6	EpiMusI8428755Q_at	4.04	0.88	ENSMUSG00000017390	Aldoc	aldolase 3, C isoform [Source:MarkerSymbol;Acc:MGI:101863]
6	EpiMusI4636077Q_at	1.31	0.57	ENSMUSG00000021076	Actr10	ARP10 actin-related protein 10 homolog (S. cerevisiae) [Source:MarkerSymbol;Acc:MGI:1891654]
6	EpiMusI5063138Q_at	3.24	0.7	ENSMUSG00000021579	AI595366	expressed sequence AI595366 [Source:MarkerSymbol;Acc:MGI:2145269]
6	EpiMusI6328571Q_at	2.79	0.82	ENSMUSG00000022898	Dscr3	Down syndrome critical region gene 3 [Source:MarkerSymbol;Acc:MGI:1206040]
6	EpiMusI881227Q_at	2.25	0.65	ENSMUSG00000027408	Cpxm1	carboxypeptidase X 1 (M14 family) [Source:MarkerSymbol;Acc:MGI:1934569]
6	EpiMusI1749539Q_at	2.48	0.84	ENSMUSG00000028760	Eif4g3	eukaryotic translation initiation factor 4 gamma, 3 [Source:MarkerSymbol;Acc:MGI:1923935]
6	EpiMusI5375873Q_at	1.69	0.77	ENSMUSG00000037544	Dlg7	claudin 11 [Source:MarkerSymbol;Acc:MGI:106925]
6	EpiMusI332129Q_at	1.98	1.49	ENSMUSG00000040485	Lrrc52	latent transforming growth factor beta binding protein 4 [Source:MarkerSymbol;Acc:MGI:1321395]
6	EpiMusI6463486Q_at	2.38	0.7	ENSMUSG00000043312	Olfr131
6	EpiMusI2545308Q_at	2.31	0.57	ENSMUSG00000051331	Cacna1c	neuroligin 2 [Source:MarkerSymbol;Acc:MGI:2681835]
6	EpiMusI3745969Q_at	1.46	0.74	ENSMUSG00000053747	Sox14
6	EpiMusI1393403Q_at	1.79	3.39	ENSMUSG00000053781		predicted gene, ENSMUSG00000053891 [Source:MarkerSymbol;Acc:MGI:3642582]
6	EpiMusI2663850Q_at	3.25	0.53	ENSMUSG00000058028	Zfp371	developmental pluripotency associated 4 [Source:MarkerSymbol;Acc:MGI:2157525]
6	EpiMusI8709787Q_at	1.59	0.89	ENSMUSG00000064550	U2	U6 spliceosomal RNA [Source: RFAM 8.0] [Source: RFAM 8.0]
6	EpiMusI6452646Q_at	1.37	0.67	NA	NA	NA
6	EpiMusI5682876Q_at	3.23	0.61	ENSMUSG00000072645		RIKEN cDNA 4932430I15 gene [Source:MarkerSymbol;Acc:MGI:3588223]
6	EpiMusI3007043Q_at	2.36	0.98	ENSMUSG00000073957		predicted gene, ENSMUSG00000073981 [Source:MarkerSymbol;Acc:MGI:3642664]
6	EpiMusI727560Q_at	2.24	0.51	ENSMUSG00000075163	Olfr1107
6	EpiMusI8760140Q_at	2.01	0.73	ENSMUSG00000076163	mmu-mir-701
