# Supplementary material for: Genome-Wide Screen for Differential DNA Methylation Associated with Neural Cell Differentiation in Mouse
Source: PLoS One. 2011 Oct 18;6(10):e26002. doi: 10.1371/journal.pone.0026002 (PMC3196508; doi:10.1371/journal.pone.0026002)
Supplement: Table S3 — MAPPFinder results for over-represented GO groups in ESC and NSC tDMRs. (XLS) [file pone.0026002.s003.xls]

## Sheet: Overrepresented GO groups
GOID	GO Name	GO Type	Number Changed Local	Number Measured Local	Number in GO Local	Percent Changed Local	Percent Present Local	Number Changed	Number Measured	Number in GO	Percent Changed	Percent Present	Z Score	PermuteP	AdjustedP
48598	embryonic morphogenesis	P	0	0	7	0	0	0	4	155	0	2.58065	-2.988	0.008	0.371
6350	transcription	P	4	13	1231	30.7692	1.05605	10	23	2319	43.4783	0.991807	-2.884	0.008	0.371
45449	regulation of transcription	P	1	2	461	50	0.433839	10	23	2228	43.4783	1.03232	-2.884	0.008	0.371
19219	regulation of nucleobase\, nucleoside\, nucleotide and nucleic acid metabolic process	P	0	0	0	0	0	10	23	2273	43.4783	1.01188	-2.884	0.008	0.347
9790	embryonic development	P	0	0	46	0	0	1	6	362	16.6667	1.65746	-2.795	0.017	0.464
6355	regulation of transcription\, DNA-dependent	P	7	18	1954	38.8889	0.921187	9	21	2088	42.8571	1.00575	-2.793	0.01	0.464
6351	transcription\, DNA-dependent	P	0	0	5	0	0	9	21	2133	42.8571	0.984529	-2.793	0.01	0.464
32774	RNA biosynthetic process	P	0	0	0	0	0	9	21	2137	42.8571	0.982686	-2.793	0.01	0.536
30528	transcription regulator activity	F	2	2	198	100	1.0101	4	12	1345	33.3333	0.892193	-2.761	0.01	0.475
31323	regulation of cellular metabolic process	P	0	0	1	0	0	11	24	2466	45.8333	0.973236	-2.684	0.017	0.464
3676	nucleic acid binding	F	2	5	1299	40	0.384912	11	24	3385	45.8333	0.70901	-2.684	0.021	0.811
3682	chromatin binding	F	0	3	110	0	2.72727	0	3	114	0	2.63158	-2.576	0.02	0.536
43169	cation binding	F	0	0	41	0	0	14	28	3367	50	0.831601	-2.421	0.026	0.834
3677	DNA binding	F	6	10	1725	60	0.57971	8	18	2031	44.4444	0.886263	-2.386	0.028	0.838
16070	RNA metabolic process	P	0	0	6	0	0	11	23	2562	47.8261	0.897736	-2.382	0.028	0.838
19222	regulation of metabolic process	P	0	0	8	0	0	13	26	2559	50	1.01602	-2.306	0.031	0.916
6139	nucleobase\, nucleoside\, nucleotide and nucleic acid metabolic process	P	1	1	44	100	2.27273	13	26	3483	50	0.746483	-2.306	0.034	0.916
48513	organ development	P	0	0	0	0	0	9	19	1345	47.3684	1.41264	-2.164	0.034	0.932
7422	peripheral nervous system development	P	0	2	17	0	11.7647	0	2	23	0	8.69565	-2.093	0.089	1
7389	pattern specification process	P	0	0	69	0	0	0	2	212	0	0.943396	-2.093	0.093	1
6725	aromatic compound metabolic process	P	0	0	23	0	0	0	2	115	0	1.73913	-2.093	0.106	1
19226	transmission of nerve impulse	P	0	0	10	0	0	0	2	303	0	0.660066	-2.093	0.109	1
7268	synaptic transmission	P	0	0	151	0	0	0	2	263	0	0.760456	-2.093	0.109	1
4714	transmembrane receptor protein tyrosine kinase activity	F	0	2	37	0	5.40541	0	2	70	0	2.85714	-2.093	0.108	1
19199	transmembrane receptor protein kinase activity	F	0	0	0	0	0	0	2	83	0	2.40964	-2.093	0.108	1
43167	ion binding	F	0	0	0	0	0	16	30	3672	53.3333	0.816994	-2.079	0.046	1
46872	metal ion binding	F	12	22	2173	54.5455	1.01242	16	30	3594	53.3333	0.834724	-2.079	0.046	1
46914	transition metal ion binding	F	0	0	25	0	0	11	22	2437	50	0.902749	-2.073	0.037	1
43283	biopolymer metabolic process	P	0	0	0	0	0	20	36	4641	55.5556	0.775695	-2.019	0.051	1
8270	zinc ion binding	F	10	20	1969	50	1.01574	10	20	1969	50	1.01574	-1.954	0.059	1
5634	nucleus	C	13	26	3680	50	0.706522	15	28	3836	53.5714	0.729927	-1.953	0.077	1
3700	transcription factor activity	F	3	8	944	37.5	0.847458	3	8	949	37.5	0.842993	-1.948	0.106	1
7399	nervous system development	P	0	2	235	0	0.851064	7	15	658	46.6667	2.27963	-1.945	0.068	1
6928	cell motility	P	0	0	86	0	0	1	4	387	25	1.03359	-1.897	0.076	1
51674	localization of cell	P	0	0	0	0	0	1	4	387	25	1.03359	-1.897	0.076	1
122	negative regulation of transcription from RNA polymerase II promoter	P	1	4	141	25	2.83688	1	4	141	25	2.83688	-1.897	0.081	1
48646	anatomical structure formation	P	0	0	4	0	0	1	4	173	25	2.31214	-1.897	0.088	1
7420	brain development	P	1	2	72	50	2.77778	1	4	152	25	2.63158	-1.897	0.089	1
16564	transcriptional repressor activity	F	0	3	116	0	2.58621	1	4	211	25	1.89573	-1.897	0.099	1
4888	transmembrane receptor activity	F	0	0	88	0	0	1	4	2139	25	0.187003	-1.897	0.102	1
16481	negative regulation of transcription	P	1	1	95	100	1.05263	2	6	287	33.3333	2.09059	-1.896	0.076	1
31324	negative regulation of cellular metabolic process	P	0	0	0	0	0	2	6	353	33.3333	1.69972	-1.896	0.076	1
6366	transcription from RNA polymerase II promoter	P	0	0	128	0	0	2	6	562	33.3333	1.06762	-1.896	0.076	1
6357	regulation of transcription from RNA polymerase II promoter	P	0	0	150	0	0	2	6	431	33.3333	1.39211	-1.896	0.076	1
45934	negative regulation of nucleobase\, nucleoside\, nucleotide and nucleic acid metabolic process	P	0	0	0	0	0	2	6	308	33.3333	1.94805	-1.896	0.076	1
45892	negative regulation of transcription\, DNA-dependent	P	0	1	67	0	1.49254	2	6	212	33.3333	2.83019	-1.896	0.076	1
4872	receptor activity	F	2	4	2559	50	0.156311	2	6	2802	33.3333	0.214133	-1.896	0.083	1
43565	sequence-specific DNA binding	F	1	5	466	20	1.07296	2	6	488	33.3333	1.22951	-1.896	0.089	1
43231	intracellular membrane-bound organelle	C	0	0	3	0	0	24	41	5915	58.5366	0.693153	-1.716	0.094	1
43227	membrane-bound organelle	C	0	0	0	0	0	24	41	5921	58.5366	0.692451	-1.716	0.094	1
48731	system development	P	0	0	0	0	0	15	27	1704	55.5556	1.58451	-1.653	0.135	1
5515	protein binding	F	23	40	4425	57.5	0.903955	29	48	5780	60.4167	0.83045	-1.586	0.151	1
43170	macromolecule metabolic process	P	0	0	0	0	0	27	45	6411	60	0.701919	-1.578	0.149	1
48856	anatomical structure development	P	0	0	5	0	0	16	28	2002	57.1429	1.3986	-1.485	0.152	1
48546	digestive tract morphogenesis	P	0	0	0	0	0	0	1	10	0	10	-1.474	0.291	1
35112	genitalia morphogenesis	P	0	0	0	0	0	0	1	1	0	100	-1.474	0.291	1
9792	embryonic development ending in birth or egg hatching	P	0	0	3	0	0	0	1	149	0	0.671141	-1.474	0.291	1
7548	sex differentiation	P	0	0	19	0	0	0	1	81	0	1.23457	-1.474	0.291	1
48806	genitalia development	P	0	0	0	0	0	0	1	10	0	10	-1.474	0.291	1
22414	reproductive process	P	0	0	0	0	0	0	1	248	0	0.403226	-1.474	0.291	1
43009	chordate embryonic development	P	0	0	2	0	0	0	1	147	0	0.680272	-1.474	0.291	1
3006	reproductive developmental process	P	0	0	0	0	0	0	1	87	0	1.14942	-1.474	0.291	1
48562	embryonic organ morphogenesis	P	0	0	2	0	0	0	1	15	0	6.66667	-1.474	0.291	1
21915	neural tube development	P	0	1	1	0	100	0	1	37	0	2.7027	-1.474	0.291	1
30538	embryonic genitalia morphogenesis	P	0	1	1	0	100	0	1	1	0	100	-1.474	0.291	1
48568	embryonic organ development	P	0	0	2	0	0	0	1	29	0	3.44828	-1.474	0.291	1
16055	Wnt receptor signaling pathway	P	0	1	99	0	1.0101	0	1	110	0	0.909091	-1.474	0.291	1
48557	embryonic digestive tract morphogenesis	P	0	1	1	0	100	0	1	6	0	16.6667	-1.474	0.291	1
48483	autonomic nervous system development	P	0	1	1	0	100	0	1	6	0	16.6667	-1.474	0.292	1
35295	tube development	P	0	0	3	0	0	0	1	128	0	0.78125	-1.474	0.292	1
42472	inner ear morphogenesis	P	0	1	41	0	2.43902	0	1	42	0	2.38095	-1.474	0.292	1
1569	patterning of blood vessels	P	0	1	18	0	5.55556	0	1	18	0	5.55556	-1.474	0.292	1
30902	hindbrain development	P	0	1	20	0	5	0	1	32	0	3.125	-1.474	0.292	1
35239	tube morphogenesis	P	0	1	5	0	20	0	1	83	0	1.20482	-1.474	0.292	1
42471	ear morphogenesis	P	0	0	1	0	0	0	1	46	0	2.17391	-1.474	0.292	1
1763	morphogenesis of a branching structure	P	0	0	3	0	0	0	1	49	0	2.04082	-1.474	0.292	1
48754	branching morphogenesis of a tube	P	0	0	20	0	0	0	1	46	0	2.17391	-1.474	0.292	1
9880	embryonic pattern specification	P	0	0	6	0	0	0	1	41	0	2.43902	-1.474	0.292	1
6959	humoral immune response	P	0	1	29	0	3.44828	0	1	111	0	0.900901	-1.474	0.301	1
16567	protein ubiquitination	P	0	0	45	0	0	0	1	65	0	1.53846	-1.474	0.301	1
16570	histone modification	P	0	0	0	0	0	0	1	45	0	2.22222	-1.474	0.301	1
32446	protein modification by small protein conjugation	P	0	0	0	0	0	0	1	75	0	1.33333	-1.474	0.301	1
16569	covalent chromatin modification	P	0	0	0	0	0	0	1	48	0	2.08333	-1.474	0.301	1
6473	protein amino acid acetylation	P	0	0	1	0	0	0	1	14	0	7.14286	-1.474	0.301	1
16574	histone ubiquitination	P	0	1	6	0	16.6667	0	1	6	0	16.6667	-1.474	0.301	1
16573	histone acetylation	P	0	1	9	0	11.1111	0	1	10	0	10	-1.474	0.301	1
17145	stem cell division	P	0	0	2	0	0	0	1	8	0	12.5	-1.474	0.301	1
48103	somatic stem cell division	P	0	1	5	0	20	0	1	5	0	20	-1.474	0.301	1
50921	positive regulation of chemotaxis	P	0	0	0	0	0	0	1	9	0	11.1111	-1.474	0.302	1
42074	cell migration involved in gastrulation	P	0	0	6	0	0	0	1	7	0	14.2857	-1.474	0.302	1
31290	retinal ganglion cell axon guidance	P	0	1	3	0	33.3333	0	1	3	0	33.3333	-1.474	0.302	1
1657	ureteric bud development	P	0	1	17	0	5.88235	0	1	31	0	3.22581	-1.474	0.302	1
8347	glial cell migration	P	0	1	4	0	25	0	1	4	0	25	-1.474	0.302	1
7509	mesoderm migration	P	0	1	1	0	100	0	1	1	0	100	-1.474	0.302	1
50929	induction of negative chemotaxis	P	0	1	1	0	100	0	1	1	0	100	-1.474	0.302	1
50920	regulation of chemotaxis	P	0	0	0	0	0	0	1	10	0	10	-1.474	0.302	1
50923	regulation of negative chemotaxis	P	0	0	0	0	0	0	1	1	0	100	-1.474	0.302	1
1655	urogenital system development	P	0	0	5	0	0	0	1	60	0	1.66667	-1.474	0.302	1
1707	mesoderm formation	P	0	0	15	0	0	0	1	23	0	4.34783	-1.474	0.302	1
50924	positive regulation of negative chemotaxis	P	0	0	0	0	0	0	1	1	0	100	-1.474	0.302	1
1822	kidney development	P	0	0	18	0	0	0	1	53	0	1.88679	-1.474	0.302	1
1656	metanephros development	P	0	0	19	0	0	0	1	40	0	2.5	-1.474	0.302	1
1704	formation of primary germ layer	P	0	0	0	0	0	0	1	25	0	4	-1.474	0.302	1
48332	mesoderm morphogenesis	P	0	0	0	0	0	0	1	24	0	4.16667	-1.474	0.302	1
7498	mesoderm development	P	0	0	21	0	0	0	1	51	0	1.96078	-1.474	0.302	1
16311	dephosphorylation	P	0	0	5	0	0	0	1	146	0	0.684932	-1.474	0.312	1
6470	protein amino acid dephosphorylation	P	0	1	134	0	0.746269	0	1	134	0	0.746269	-1.474	0.312	1
7162	negative regulation of cell adhesion	P	0	0	13	0	0	0	1	16	0	6.25	-1.474	0.317	1
2460	adaptive immune response based on somatic recombination of immune receptors built from immunoglobulin superfamily domains	P	0	0	0	0	0	0	1	90	0	1.11111	-1.474	0.317	1
50777	negative regulation of immune response	P	0	0	5	0	0	0	1	9	0	11.1111	-1.474	0.317	1
22408	negative regulation of cell-cell adhesion	P	0	0	0	0	0	0	1	4	0	25	-1.474	0.317	1
7160	cell-matrix adhesion	P	0	0	54	0	0	0	1	71	0	1.40845	-1.474	0.317	1
1952	regulation of cell-matrix adhesion	P	0	0	2	0	0	0	1	6	0	16.6667	-1.474	0.317	1
31589	cell-substrate adhesion	P	0	0	1	0	0	0	1	74	0	1.35135	-1.474	0.317	1
2823	negative regulation of adaptive immune response based on somatic recombination of immune receptors built from immunoglobulin superfamily domains	P	0	0	0	0	0	0	1	6	0	16.6667	-1.474	0.317	1
2250	adaptive immune response	P	0	0	0	0	0	0	1	90	0	1.11111	-1.474	0.317	1
2820	negative regulation of adaptive immune response	P	0	0	0	0	0	0	1	6	0	16.6667	-1.474	0.317	1
22407	regulation of cell-cell adhesion	P	0	0	0	0	0	0	1	6	0	16.6667	-1.474	0.317	1
2683	negative regulation of immune system process	P	0	0	0	0	0	0	1	9	0	11.1111	-1.474	0.317	1
2682	regulation of immune system process	P	0	0	0	0	0	0	1	104	0	0.961538	-1.474	0.317	1
50776	regulation of immune response	P	0	0	17	0	0	0	1	103	0	0.970874	-1.474	0.317	1
2828	regulation of T-helper 2 type immune response	P	0	0	0	0	0	0	1	3	0	33.3333	-1.474	0.317	1
51241	negative regulation of multicellular organismal process	P	0	0	0	0	0	0	1	31	0	3.22581	-1.474	0.317	1
32318	regulation of Ras GTPase activity	P	0	0	0	0	0	0	1	4	0	25	-1.474	0.317	1
2719	negative regulation of cytokine production during immune response	P	0	0	0	0	0	0	1	2	0	50	-1.474	0.317	1
2718	regulation of cytokine production during immune response	P	0	0	0	0	0	0	1	3	0	33.3333	-1.474	0.317	1
32763	regulation of mast cell cytokine production	P	0	0	0	0	0	0	1	1	0	100	-1.474	0.317	1
2440	production of molecular mediator of immune response	P	0	0	0	0	0	0	1	33	0	3.0303	-1.474	0.317	1
2252	immune effector process	P	0	0	0	0	0	0	1	118	0	0.847458	-1.474	0.317	1
2521	leukocyte differentiation	P	0	0	0	0	0	0	1	136	0	0.735294	-1.474	0.317	1
40012	regulation of locomotion	P	0	0	3	0	0	0	1	70	0	1.42857	-1.474	0.317	1
2367	cytokine production during immune response	P	0	0	0	0	0	0	1	3	0	33.3333	-1.474	0.317	1
45321	leukocyte activation	P	0	0	2	0	0	0	1	215	0	0.465116	-1.474	0.317	1
32762	mast cell cytokine production	P	0	0	0	0	0	0	1	1	0	100	-1.474	0.317	1
2822	regulation of adaptive immune response based on somatic recombination of immune receptors built from immunoglobulin superfamily domains,	P	0	0	0	0	0	0	1	15	0	6.66667	-1.474	0.317	1
51270	regulation of cell motility	P	0	0	0	0	0	0	1	67	0	1.49254	-1.474	0.317	1
40017	positive regulation of locomotion	P	0	0	0	0	0	0	1	19	0	5.26316	-1.474	0.317	1
40011	locomotion	P	0	0	2	0	0	0	1	74	0	1.35135	-1.474	0.317	1
16049	cell growth	P	0	0	23	0	0	0	1	139	0	0.719425	-1.474	0.317	1
8361	regulation of cell size	P	0	0	3	0	0	0	1	142	0	0.704225	-1.474	0.317	1
45792	negative regulation of cell size	P	0	0	0	0	0	0	1	36	0	2.77778	-1.474	0.317	1
45926	negative regulation of growth	P	0	0	4	0	0	0	1	47	0	2.12766	-1.474	0.317	1
65008	regulation of biological quality	P	0	0	0	0	0	0	1	548	0	0.182482	-1.474	0.317	1
30029	actin filament-based process	P	0	0	2	0	0	0	1	207	0	0.483092	-1.474	0.317	1
30888	regulation of B cell proliferation	P	0	0	0	0	0	0	1	17	0	5.88235	-1.474	0.317	1
42100	B cell proliferation	P	0	0	8	0	0	0	1	25	0	4	-1.474	0.317	1
1558	regulation of cell growth	P	0	0	71	0	0	0	1	116	0	0.862069	-1.474	0.317	1
51249	regulation of lymphocyte activation	P	0	0	1	0	0	0	1	88	0	1.13636	-1.474	0.317	1
51239	regulation of multicellular organismal process	P	0	0	0	0	0	0	1	306	0	0.326797	-1.474	0.317	1
32943	mononuclear cell proliferation	P	0	0	0	0	0	0	1	73	0	1.36986	-1.474	0.317	1
32944	regulation of mononuclear cell proliferation	P	0	0	0	0	0	0	1	49	0	2.04082	-1.474	0.317	1
32946	positive regulation of mononuclear cell proliferation	P	0	0	0	0	0	0	1	34	0	2.94118	-1.474	0.317	1
50865	regulation of cell activation	P	0	0	0	0	0	0	1	91	0	1.0989	-1.474	0.317	1
42113	B cell activation	P	0	0	15	0	0	0	1	89	0	1.12359	-1.474	0.317	1
51251	positive regulation of lymphocyte activation	P	0	0	0	0	0	0	1	59	0	1.69491	-1.474	0.317	1
46649	lymphocyte activation	P	0	0	3	0	0	0	1	198	0	0.50505	-1.474	0.317	1
50671	positive regulation of lymphocyte proliferation	P	0	0	0	0	0	0	1	34	0	2.94118	-1.474	0.317	1
50670	regulation of lymphocyte proliferation	P	0	0	0	0	0	0	1	49	0	2.04082	-1.474	0.317	1
46651	lymphocyte proliferation	P	0	0	4	0	0	0	1	73	0	1.36986	-1.474	0.317	1
50871	positive regulation of B cell activation	P	0	0	2	0	0	0	1	26	0	3.84615	-1.474	0.317	1
50864	regulation of B cell activation	P	0	0	0	0	0	0	1	38	0	2.63158	-1.474	0.317	1
30098	lymphocyte differentiation	P	0	0	5	0	0	0	1	101	0	0.990099	-1.474	0.317	1
1775	cell activation	P	0	0	1	0	0	0	1	232	0	0.431034	-1.474	0.317	1
48289	isotype switching to IgE isotypes	P	0	0	0	0	0	0	1	3	0	33.3333	-1.474	0.317	1
2449	lymphocyte mediated immunity	P	0	0	0	0	0	0	1	87	0	1.14942	-1.474	0.317	1
19724	B cell mediated immunity	P	0	0	3	0	0	0	1	68	0	1.47059	-1.474	0.317	1
16064	immunoglobulin mediated immune response	P	0	0	19	0	0	0	1	66	0	1.51515	-1.474	0.317	1
2377	immunoglobulin production	P	0	0	0	0	0	0	1	31	0	3.22581	-1.474	0.317	1
2381	immunoglobulin production during immune response	P	0	0	0	0	0	0	1	18	0	5.55556	-1.474	0.317	1
2819	regulation of adaptive immune response	P	0	0	0	0	0	0	1	15	0	6.66667	-1.474	0.317	1
2208	somatic diversification of immunoglobulins during immune response	P	0	0	0	0	0	0	1	18	0	5.55556	-1.474	0.317	1
51250	negative regulation of lymphocyte activation	P	0	0	0	0	0	0	1	28	0	3.57143	-1.474	0.317	1
48293	regulation of isotype switching to IgE isotypes	P	0	0	0	0	0	0	1	3	0	33.3333	-1.474	0.317	1
2200	somatic diversification of immune receptors	P	0	0	0	0	0	0	1	23	0	4.34783	-1.474	0.317	1
2562	somatic diversification of immune receptors via germline recombination within a single locus	P	0	0	0	0	0	0	1	20	0	5	-1.474	0.317	1
16447	somatic recombination of immunoglobulin gene segments	P	0	0	4	0	0	0	1	20	0	5	-1.474	0.317	1
45190	isotype switching	P	0	0	6	0	0	0	1	18	0	5.55556	-1.474	0.317	1
45629	negative regulation of T-helper 2 cell differentiation	P	0	1	2	0	50	0	1	2	0	50	-1.474	0.317	1
16445	somatic diversification of immunoglobulins	P	0	0	1	0	0	0	1	23	0	4.34783	-1.474	0.317	1
42092	T-helper 2 type immune response	P	0	1	4	0	25	0	1	9	0	11.1111	-1.474	0.317	1
30183	B cell differentiation	P	0	1	33	0	3.0303	0	1	47	0	2.12766	-1.474	0.317	1
1953	negative regulation of cell-matrix adhesion	P	0	1	2	0	50	0	1	3	0	33.3333	-1.474	0.317	1
51272	positive regulation of cell motility	P	0	1	5	0	20	0	1	19	0	5.26316	-1.474	0.317	1
2829	negative regulation of T-helper 2 type immune response	P	0	1	3	0	33.3333	0	1	3	0	33.3333	-1.474	0.317	1
32319	regulation of Rho GTPase activity	P	0	1	1	0	100	0	1	4	0	25	-1.474	0.317	1
32764	negative regulation of mast cell cytokine production	P	0	1	1	0	100	0	1	1	0	100	-1.474	0.317	1
2443	leukocyte mediated immunity	P	0	0	2	0	0	0	1	93	0	1.07527	-1.474	0.317	1
35024	negative regulation of Rho protein signal transduction	P	0	1	2	0	50	0	1	2	0	50	-1.474	0.317	1
50869	negative regulation of B cell activation	P	0	0	1	0	0	0	1	11	0	9.09091	-1.474	0.317	1
43380	regulation of memory T cell differentiation	P	0	1	1	0	100	0	1	1	0	100	-1.474	0.317	1
30890	positive regulation of B cell proliferation	P	0	1	11	0	9.09091	0	1	11	0	9.09091	-1.474	0.317	1
2701	negative regulation of production of molecular mediator of immune response	P	0	0	0	0	0	0	1	2	0	50	-1.474	0.317	1
30218	erythrocyte differentiation	P	0	0	16	0	0	0	1	32	0	3.125	-1.474	0.317	1
16444	somatic cell DNA recombination	P	0	0	1	0	0	0	1	20	0	5	-1.474	0.317	1
45191	regulation of isotype switching	P	0	0	2	0	0	0	1	12	0	8.33333	-1.474	0.317	1
30308	negative regulation of cell growth	P	0	1	36	0	2.77778	0	1	36	0	2.77778	-1.474	0.317	1
30036	actin cytoskeleton organization and biogenesis	P	0	1	84	0	1.19048	0	1	196	0	0.510204	-1.474	0.317	1
48294	negative regulation of isotype switching to IgE isotypes	P	0	1	1	0	100	0	1	1	0	100	-1.474	0.317	1
2286	T cell activation during immune response	P	0	0	0	0	0	0	1	12	0	8.33333	-1.474	0.317	1
2204	somatic recombination of immunoglobulin genes during immune response	P	0	0	0	0	0	0	1	18	0	5.55556	-1.474	0.317	1
45619	regulation of lymphocyte differentiation	P	0	0	0	0	0	0	1	25	0	4	-1.474	0.317	1
45580	regulation of T cell differentiation	P	0	0	4	0	0	0	1	17	0	5.88235	-1.474	0.317	1
30217	T cell differentiation	P	0	0	14	0	0	0	1	59	0	1.69491	-1.474	0.317	1
2366	leukocyte activation during immune response	P	0	0	0	0	0	0	1	12	0	8.33333	-1.474	0.317	1
43379	memory T cell differentiation	P	0	0	0	0	0	0	1	1	0	100	-1.474	0.317	1
2285	lymphocyte activation during immune response	P	0	0	0	0	0	0	1	12	0	8.33333	-1.474	0.317	1
51058	negative regulation of small GTPase mediated signal transduction	P	0	0	0	0	0	0	1	7	0	14.2857	-1.474	0.317	1
1816	cytokine production	P	0	0	13	0	0	0	1	110	0	0.909091	-1.474	0.317	1
1817	regulation of cytokine production	P	0	0	6	0	0	0	1	18	0	5.55556	-1.474	0.317	1
1818	negative regulation of cytokine production	P	0	0	0	0	0	0	1	3	0	33.3333	-1.474	0.317	1
2697	regulation of immune effector process	P	0	0	0	0	0	0	1	14	0	7.14286	-1.474	0.317	1
2698	negative regulation of immune effector process	P	0	0	0	0	0	0	1	4	0	25	-1.474	0.317	1
2700	regulation of production of molecular mediator of immune response	P	0	0	0	0	0	0	1	3	0	33.3333	-1.474	0.317	1
2292	T cell differentiation during immune response	P	0	0	0	0	0	0	1	12	0	8.33333	-1.474	0.317	1
46632	alpha-beta T cell differentiation	P	0	0	0	0	0	0	1	23	0	4.34783	-1.474	0.317	1
45829	negative regulation of isotype switching	P	0	0	0	0	0	0	1	1	0	100	-1.474	0.317	1
46631	alpha-beta T cell activation	P	0	0	1	0	0	0	1	30	0	3.33333	-1.474	0.317	1
48821	erythrocyte development	P	0	1	2	0	50	0	1	5	0	20	-1.474	0.317	1
2467	germinal center formation	P	0	1	3	0	33.3333	0	1	3	0	33.3333	-1.474	0.317	1
43367	CD4-positive\, alpha beta T cell differentiation	P	0	0	1	0	0	0	1	15	0	6.66667	-1.474	0.317	1
2263	cell activation during immune response	P	0	0	0	0	0	0	1	12	0	8.33333	-1.474	0.317	1
45622	regulation of T-helper cell differentiation	P	0	0	1	0	0	0	1	7	0	14.2857	-1.474	0.317	1
45623	negative regulation of T-helper cell differentiation	P	0	0	1	0	0	0	1	3	0	33.3333	-1.474	0.317	1
2293	alpha-beta T cell differentiation during immune response	P	0	0	0	0	0	0	1	12	0	8.33333	-1.474	0.317	1
2294	CD4-positive\, alpha-beta T cell differentiation during immune response	P	0	0	0	0	0	0	1	12	0	8.33333	-1.474	0.317	1
42093	T-helper cell differentiation	P	0	0	2	0	0	0	1	12	0	8.33333	-1.474	0.317	1
45064	T-helper 2 cell differentiation	P	0	0	1	0	0	0	1	4	0	25	-1.474	0.317	1
45628	regulation of T-helper 2 cell differentiation	P	0	0	0	0	0	0	1	3	0	33.3333	-1.474	0.317	1
50863	regulation of T cell activation	P	0	0	4	0	0	0	1	66	0	1.51515	-1.474	0.317	1
42110	T cell activation	P	0	0	21	0	0	0	1	122	0	0.819672	-1.474	0.317	1
6020	inositol metabolic process	P	0	1	4	0	25	0	1	9	0	11.1111	-1.474	0.318	1
10171	body morphogenesis	P	0	0	0	0	0	0	1	2	0	50	-1.474	0.319	1
10172	embryonic body morphogenesis	P	0	1	2	0	50	0	1	2	0	50	-1.474	0.319	1
43010	camera-type eye development	P	0	1	5	0	20	0	1	28	0	3.57143	-1.474	0.319	1
7156	homophilic cell adhesion	P	0	1	122	0	0.819672	0	1	122	0	0.819672	-1.474	0.321	1
9072	aromatic amino acid family metabolic process	P	0	1	10	0	10	0	1	26	0	3.84615	-1.474	0.326	1
7274	neuromuscular synaptic transmission	P	0	1	9	0	11.1111	0	1	9	0	11.1111	-1.474	0.327	1
30033	microvillus biogenesis	P	0	1	3	0	33.3333	0	1	3	0	33.3333	-1.474	0.327	1
16197	endosome transport	P	0	1	15	0	6.66667	0	1	36	0	2.77778	-1.474	0.327	1
30031	cell projection biogenesis	P	0	0	8	0	0	0	1	57	0	1.75439	-1.474	0.327	1
9952	anterior/posterior pattern formation	P	0	1	45	0	2.22222	0	1	83	0	1.20482	-1.474	0.331	1
3002	regionalization	P	0	0	0	0	0	0	1	133	0	0.75188	-1.474	0.331	1
30900	forebrain development	P	0	1	54	0	1.85185	0	1	65	0	1.53846	-1.474	0.331	1
48736	appendage development	P	0	0	0	0	0	0	1	56	0	1.78571	-1.474	0.332	1
35113	embryonic appendage morphogenesis	P	0	0	0	0	0	0	1	53	0	1.88679	-1.474	0.332	1
35108	limb morphogenesis	P	0	0	3	0	0	0	1	56	0	1.78571	-1.474	0.332	1
30326	embryonic limb morphogenesis	P	0	1	38	0	2.63158	0	1	53	0	1.88679	-1.474	0.332	1
35107	appendage morphogenesis	P	0	0	0	0	0	0	1	56	0	1.78571	-1.474	0.332	1
6584	catecholamine metabolic process	P	0	0	8	0	0	0	1	21	0	4.7619	-1.474	0.337	1
42053	regulation of dopamine metabolic process	P	0	1	2	0	50	0	1	3	0	33.3333	-1.474	0.337	1
6576	biogenic amine metabolic process	P	0	0	0	0	0	0	1	65	0	1.53846	-1.474	0.337	1
42417	dopamine metabolic process	P	0	0	6	0	0	0	1	13	0	7.69231	-1.474	0.337	1
1505	regulation of neurotransmitter levels	P	0	0	2	0	0	0	1	87	0	1.14942	-1.474	0.337	1
6575	amino acid derivative metabolic process	P	0	0	1	0	0	0	1	83	0	1.20482	-1.474	0.337	1
42069	regulation of catecholamine metabolic process	P	0	0	0	0	0	0	1	3	0	33.3333	-1.474	0.337	1
42133	neurotransmitter metabolic process	P	0	0	6	0	0	0	1	33	0	3.0303	-1.474	0.337	1
18958	phenol metabolic process	P	0	0	1	0	0	0	1	22	0	4.54545	-1.474	0.337	1
17022	myosin binding	F	0	1	9	0	11.1111	0	1	12	0	8.33333	-1.474	0.298	1
16881	acid-amino acid ligase activity	F	0	0	0	0	0	0	1	177	0	0.564972	-1.474	0.301	1
16879	ligase activity\, forming carbon-nitrogen bonds	F	0	0	0	0	0	0	1	212	0	0.471698	-1.474	0.301	1
19787	small conjugating protein ligase activity	F	0	0	1	0	0	0	1	158	0	0.632911	-1.474	0.301	1
4842	ubiquitin-protein ligase activity	F	0	1	149	0	0.671141	0	1	149	0	0.671141	-1.474	0.301	1
8639	small protein conjugating enzyme activity	F	0	0	2	0	0	0	1	160	0	0.625	-1.474	0.301	1
4963	follicle-stimulating hormone receptor activity	F	0	1	2	0	50	0	1	2	0	50	-1.474	0.302	1
16500	protein-hormone receptor activity	F	0	0	8	0	0	0	1	10	0	10	-1.474	0.302	1
8138	protein tyrosine/serine/threonine phosphatase activity	F	0	1	39	0	2.5641	0	1	42	0	2.38095	-1.474	0.312	1
4725	protein tyrosine phosphatase activity	F	0	1	85	0	1.17647	0	1	90	0	1.11111	-1.474	0.312	1
4721	phosphoprotein phosphatase activity	F	0	0	120	0	0	0	1	156	0	0.641026	-1.474	0.312	1
48503	GPI anchor binding	F	0	1	109	0	0.917431	0	1	109	0	0.917431	-1.474	0.315	1
4428	inositol or phosphatidylinositol kinase activity	F	0	1	15	0	6.66667	0	1	34	0	2.94118	-1.474	0.318	1
51766	inositol trisphosphate kinase activity	F	0	0	0	0	0	0	1	7	0	14.2857	-1.474	0.318	1
8236	serine-type peptidase activity	F	0	0	26	0	0	0	1	224	0	0.446429	-1.474	0.318	1
8440	inositol trisphosphate 3-kinase activity	F	0	1	7	0	14.2857	0	1	7	0	14.2857	-1.474	0.318	1
4252	serine-type endopeptidase activity	F	0	1	166	0	0.60241	0	1	206	0	0.485437	-1.474	0.318	1
5507	copper ion binding	F	0	1	65	0	1.53846	0	1	65	0	1.53846	-1.474	0.322	1
16638	oxidoreductase activity\, acting on the CH-NH2 group of donors	F	0	0	0	0	0	0	1	21	0	4.7619	-1.474	0.322	1
16641	oxidoreductase activity\, acting on the CH-NH2 group of donors\, oxygen as acceptor	F	0	0	1	0	0	0	1	19	0	5.26316	-1.474	0.322	1
4720	protein-lysine 6-oxidase activity	F	0	1	10	0	10	0	1	10	0	10	-1.474	0.322	1
16702	oxidoreductase activity\, acting on single donors with incorporation of molecular oxygen\, incorporation of two atoms of oxygen	F	0	0	43	0	0	0	1	45	0	2.22222	-1.474	0.326	1
16701	oxidoreductase activity\, acting on single donors with incorporation of molecular oxygen	F	0	0	0	0	0	0	1	46	0	2.17391	-1.474	0.326	1
51213	dioxygenase activity	F	0	0	0	0	0	0	1	45	0	2.22222	-1.474	0.326	1
3868	4-hydroxyphenylpyruvate dioxygenase activity	F	0	1	2	0	50	0	1	2	0	50	-1.474	0.326	1
5544	calcium-dependent phospholipid binding	F	0	1	20	0	5	0	1	20	0	5	-1.474	0.336	1
8429	phosphatidylethanolamine binding	F	0	1	2	0	50	0	1	2	0	50	-1.474	0.336	1
4879	ligand-dependent nuclear receptor activity	F	0	0	46	0	0	0	1	61	0	1.63934	-1.474	0.337	1
3707	steroid hormone receptor activity	F	0	1	58	0	1.72414	0	1	58	0	1.72414	-1.474	0.337	1
16604	nuclear body	C	0	1	11	0	9.09091	0	1	42	0	2.38095	-1.474	0.301	1
31519	PcG protein complex	C	0	1	8	0	12.5	0	1	10	0	10	-1.474	0.301	1
151	ubiquitin ligase complex	C	0	1	45	0	2.22222	0	1	66	0	1.51515	-1.474	0.301	1
16328	lateral plasma membrane	C	0	1	5	0	20	0	1	5	0	20	-1.474	0.306	1
16324	apical plasma membrane	C	0	1	45	0	2.22222	0	1	45	0	2.22222	-1.474	0.306	1
45177	apical part of cell	C	0	0	26	0	0	0	1	69	0	1.44928	-1.474	0.306	1
17053	transcriptional repressor complex	C	0	1	14	0	7.14286	0	1	14	0	7.14286	-1.474	0.327	1
44238	primary metabolic process	P	0	0	0	0	0	32	52	7338	61.5385	0.70864	-1.469	0.155	1
7275	multicellular organismal development	P	7	10	755	70	1.3245	18	31	2140	58.0645	1.4486	-1.462	0.163	1
50794	regulation of cellular process	P	0	0	2	0	0	22	37	3752	59.4595	0.986141	-1.438	0.176	1
7417	central nervous system development	P	0	0	73	0	0	2	5	224	40	2.23214	-1.396	0.329	1
5783	endoplasmic reticulum	C	1	4	620	25	0.645161	2	5	664	40	0.753012	-1.396	0.332	1
9653	anatomical structure morphogenesis	P	0	0	59	0	0	8	15	1089	53.3333	1.37741	-1.35	0.231	1
7154	cell communication	P	1	2	85	50	2.35294	15	26	4397	57.6923	0.591312	-1.345	0.247	1
44237	cellular metabolic process	P	0	0	12	0	0	33	53	7311	62.2642	0.724935	-1.339	0.209	1
16477	cell migration	P	0	0	40	0	0	1	3	285	33.3333	1.05263	-1.322	0.205	1
7411	axon guidance	P	0	1	80	0	1.25	1	3	89	33.3333	3.37079	-1.322	0.205	1
3	reproduction	P	0	0	1	0	0	1	3	492	33.3333	0.609756	-1.322	0.226	1
1525	angiogenesis	P	1	2	88	50	2.27273	1	3	132	33.3333	2.27273	-1.322	0.226	1
1944	vasculature development	P	0	0	0	0	0	1	3	190	33.3333	1.57895	-1.322	0.226	1
1568	blood vessel development	P	0	0	29	0	0	1	3	187	33.3333	1.60428	-1.322	0.226	1
48514	blood vessel morphogenesis	P	0	0	9	0	0	1	3	162	33.3333	1.85185	-1.322	0.226	1
7266	Rho protein signal transduction	P	0	1	34	0	2.94118	1	3	102	33.3333	2.94118	-1.322	0.237	1
35023	regulation of Rho protein signal transduction	P	1	2	65	50	3.07692	1	3	72	33.3333	4.16667	-1.322	0.237	1
6807	nitrogen compound metabolic process	P	0	0	13	0	0	1	3	440	33.3333	0.681818	-1.322	0.238	1
6519	amino acid and derivative metabolic process	P	0	0	3	0	0	1	3	337	33.3333	0.890208	-1.322	0.238	1
9308	amine metabolic process	P	0	0	1	0	0	1	3	413	33.3333	0.726392	-1.322	0.238	1
7507	heart development	P	0	2	114	0	1.75439	1	3	133	33.3333	2.25564	-1.322	0.24	1
6955	immune response	P	0	0	355	0	0	1	3	503	33.3333	0.596422	-1.322	0.25	1
45944	positive regulation of transcription from RNA polymerase II promoter	P	1	3	175	33.3333	1.71429	1	3	180	33.3333	1.66667	-1.322	0.252	1
8289	lipid binding	F	0	0	130	0	0	1	3	402	33.3333	0.746269	-1.322	0.241	1
5543	phospholipid binding	F	0	0	33	0	0	1	3	227	33.3333	1.32159	-1.322	0.241	1
32501	multicellular organismal process	P	0	0	1	0	0	19	32	4035	59.375	0.793061	-1.306	0.244	1
9892	negative regulation of metabolic process	P	0	0	0	0	0	4	8	392	50	2.04082	-1.162	0.434	1
60089	molecular transducer activity	F	0	0	0	0	0	4	8	3120	50	0.25641	-1.162	0.45	1
4871	signal transducer activity	F	2	2	688	100	0.290698	4	8	3120	50	0.25641	-1.162	0.45	1
50789	regulation of biological process	P	0	0	1	0	0	26	42	4133	61.9048	1.01621	-1.156	0.265	1
32502	developmental process	P	0	0	0	0	0	20	33	3292	60.6061	1.00243	-1.154	0.257	1
43229	intracellular organelle	C	0	0	1	0	0	31	49	6865	63.2653	0.713766	-1.044	0.304	1
43226	organelle	C	0	0	0	0	0	31	49	6871	63.2653	0.713142	-1.044	0.304	1
65007	biological regulation	P	0	0	0	0	0	27	43	4497	62.7907	0.956193	-1.019	0.376	1
9887	organ morphogenesis	P	1	1	171	100	0.584795	3	6	457	50	1.31291	-0.997	0.345	1
8283	cell proliferation	P	0	0	218	0	0	3	6	648	50	0.925926	-0.997	0.365	1
42127	regulation of cell proliferation	P	0	1	55	0	1.81818	3	6	425	50	1.41176	-0.997	0.365	1
9893	positive regulation of metabolic process	P	0	0	2	0	0	3	6	423	50	1.41844	-0.997	0.387	1
45941	positive regulation of transcription	P	0	1	90	0	1.11111	3	6	314	50	1.91083	-0.997	0.387	1
45935	positive regulation of nucleobase\, nucleoside\, nucleotide and nucleic acid metabolic process	P	0	0	0	0	0	3	6	321	50	1.86916	-0.997	0.387	1
31325	positive regulation of cellular metabolic process	P	0	0	0	0	0	3	6	399	50	1.50376	-0.997	0.387	1
5509	calcium ion binding	F	3	6	846	50	0.70922	3	6	846	50	0.70922	-0.997	0.379	1
48699	generation of neurons	P	0	0	6	0	0	5	9	307	55.5556	2.9316	-0.866	0.444	1
30182	neuron differentiation	P	1	3	42	33.3333	7.14286	5	9	273	55.5556	3.2967	-0.866	0.444	1
902	cell morphogenesis	P	0	1	30	0	3.33333	5	9	485	55.5556	1.85567	-0.866	0.46	1
32989	cellular structure morphogenesis	P	0	0	0	0	0	5	9	485	55.5556	1.85567	-0.866	0.46	1
8152	metabolic process	P	3	3	565	100	0.530973	37	57	8113	64.9123	0.702576	-0.825	0.418	1
8284	positive regulation of cell proliferation	P	1	2	162	50	1.23457	2	4	221	50	1.80995	-0.806	0.562	1
6259	DNA metabolic process	P	0	0	41	0	0	2	4	733	50	0.545703	-0.806	0.58	1
50877	neurological process	P	0	0	4	0	0	2	4	1679	50	0.238237	-0.806	0.582	1
7423	sensory organ development	P	0	0	16	0	0	2	4	150	50	2.66667	-0.806	0.593	1
7169	transmembrane receptor protein tyrosine kinase signaling pathway	P	1	3	84	33.3333	3.57143	2	4	177	50	2.25989	-0.806	0.594	1
2376	immune system process	P	0	0	0	0	0	2	4	749	50	0.534045	-0.806	0.595	1
6066	alcohol metabolic process	P	0	0	4	0	0	2	4	300	50	1.33333	-0.806	0.598	1
7267	cell-cell signaling	P	0	0	204	0	0	2	4	538	50	0.743494	-0.806	0.601	1
51056	regulation of small GTPase mediated signal transduction	P	0	0	55	0	0	2	4	148	50	2.7027	-0.806	0.609	1
7265	Ras protein signal transduction	P	0	0	36	0	0	2	4	172	50	2.32558	-0.806	0.609	1
46578	regulation of Ras protein signal transduction	P	0	0	1	0	0	2	4	99	50	4.0404	-0.806	0.609	1
12501	programmed cell death	P	0	0	3	0	0	2	4	683	50	0.585651	-0.806	0.618	1
8219	cell death	P	0	0	23	0	0	2	4	709	50	0.564175	-0.806	0.618	1
43067	regulation of programmed cell death	P	0	0	0	0	0	2	4	475	50	0.842105	-0.806	0.618	1
16265	death	P	0	0	0	0	0	2	4	709	50	0.564175	-0.806	0.618	1
42981	regulation of apoptosis	P	1	2	116	50	1.72414	2	4	469	50	0.852878	-0.806	0.618	1
6915	apoptosis	P	1	1	342	100	0.292398	2	4	674	50	0.593472	-0.806	0.618	1
4713	protein-tyrosine kinase activity	F	2	3	303	66.6667	0.990099	2	4	324	50	1.23457	-0.806	0.592	1
5488	binding	F	1	1	541	100	0.184843	51	77	11167	66.2338	0.689532	-0.759	0.534	1
5622	intracellular	C	9	17	1962	52.9412	0.866463	38	58	8519	65.5172	0.680831	-0.697	0.541	1
44424	intracellular part	C	0	0	0	0	0	36	55	7812	65.4545	0.704045	-0.674	0.534	1
30030	cell projection organization and biogenesis	P	0	0	3	0	0	4	7	249	57.1429	2.81124	-0.663	0.658	1
48858	cell projection morphogenesis	P	0	0	0	0	0	4	7	249	57.1429	2.81124	-0.663	0.658	1
32990	cell part morphogenesis	P	0	0	0	0	0	4	7	249	57.1429	2.81124	-0.663	0.658	1
16773	phosphotransferase activity\, alcohol group as acceptor	F	0	0	23	0	0	4	7	730	57.1429	0.958904	-0.663	0.694	1
44451	nucleoplasm part	C	0	0	0	0	0	4	7	540	57.1429	1.2963	-0.663	0.689	1
5654	nucleoplasm	C	0	0	60	0	0	4	7	588	57.1429	1.19048	-0.663	0.689	1
22008	neurogenesis	P	0	0	1	0	0	6	10	330	60	3.0303	-0.601	0.712	1
43687	post-translational protein modification	P	0	0	0	0	0	6	10	1375	60	0.727273	-0.601	0.728	1
6464	protein modification process	P	0	1	171	0	0.584795	8	13	1609	61.5385	0.807955	-0.57	0.766	1
43412	biopolymer modification	P	0	0	0	0	0	8	13	1677	61.5385	0.775194	-0.57	0.766	1
6935	chemotaxis	P	0	1	104	0	0.961538	1	2	130	50	1.53846	-0.565	1	1
1755	neural crest cell migration	P	1	2	18	50	11.1111	1	2	18	50	11.1111	-0.565	1	1
19953	sexual reproduction	P	0	0	10	0	0	1	2	327	50	0.611621	-0.565	1	1
6325	establishment and/or maintenance of chromatin architecture	P	0	0	14	0	0	1	2	313	50	0.638978	-0.565	1	1
30155	regulation of cell adhesion	P	0	0	26	0	0	1	2	54	50	3.7037	-0.565	1	1
7369	gastrulation	P	0	0	7	0	0	1	2	51	50	3.92157	-0.565	1	1
48729	tissue morphogenesis	P	0	0	0	0	0	1	2	81	50	2.46914	-0.565	1	1
42063	gliogenesis	P	0	0	0	0	0	1	2	37	50	5.40541	-0.565	1	1
6323	DNA packaging	P	0	0	30	0	0	1	2	324	50	0.617284	-0.565	1	1
7276	gamete generation	P	0	0	36	0	0	1	2	278	50	0.719425	-0.565	1	1
7610	behavior	P	0	0	24	0	0	1	2	334	50	0.598802	-0.565	1	1
31347	regulation of defense response	P	0	0	0	0	0	1	2	32	50	6.25	-0.565	1	1
48583	regulation of response to stimulus	P	0	0	0	0	0	1	2	40	50	5	-0.565	1	1
43069	negative regulation of programmed cell death	P	0	0	2	0	0	1	2	190	50	1.05263	-0.565	1	1
43068	positive regulation of programmed cell death	P	0	0	2	0	0	1	2	226	50	0.884956	-0.565	1	1
9719	response to endogenous stimulus	P	0	0	0	0	0	1	2	279	50	0.716846	-0.565	1	1
40008	regulation of growth	P	0	0	9	0	0	1	2	169	50	1.18343	-0.565	1	1
30097	hemopoiesis	P	0	0	42	0	0	1	2	220	50	0.909091	-0.565	1	1
48534	hemopoietic or lymphoid organ development	P	0	0	0	0	0	1	2	243	50	0.823045	-0.565	1	1
2520	immune system development	P	0	0	0	0	0	1	2	257	50	0.77821	-0.565	1	1
45595	regulation of cell differentiation	P	0	0	15	0	0	1	2	159	50	1.25786	-0.565	1	1
51336	regulation of hydrolase activity	P	0	0	0	0	0	1	2	105	50	1.90476	-0.565	1	1
30099	myeloid cell differentiation	P	0	0	15	0	0	1	2	95	50	2.10526	-0.565	1	1
48232	male gamete generation	P	0	0	0	0	0	1	2	194	50	1.03093	-0.565	1	1
50919	negative chemotaxis	P	1	1	4	100	25	1	2	5	50	40	-0.565	1	1
7283	spermatogenesis	P	1	2	170	50	1.17647	1	2	194	50	1.03093	-0.565	1	1
43065	positive regulation of apoptosis	P	1	2	52	50	3.84615	1	2	224	50	0.892857	-0.565	1	1
6310	DNA recombination	P	1	1	44	100	2.27273	1	2	92	50	2.17391	-0.565	1	1
6974	response to DNA damage stimulus	P	0	1	154	0	0.649351	1	2	253	50	0.790514	-0.565	1	1
8285	negative regulation of cell proliferation	P	1	2	155	50	1.29032	1	2	189	50	1.0582	-0.565	1	1
43066	negative regulation of apoptosis	P	0	1	57	0	1.75439	1	2	187	50	1.06952	-0.565	1	1
45596	negative regulation of cell differentiation	P	1	2	19	50	10.5263	1	2	75	50	2.66667	-0.565	1	1
50727	regulation of inflammatory response	P	0	1	4	0	25	1	2	32	50	6.25	-0.565	1	1
43543	protein amino acid acylation	P	0	0	0	0	0	1	2	23	50	8.69565	-0.565	1	1
48839	inner ear development	P	1	1	9	100	11.1111	1	2	54	50	3.7037	-0.565	1	1
16568	chromatin modification	P	0	1	107	0	0.934579	1	2	165	50	1.21212	-0.565	1	1
43087	regulation of GTPase activity	P	1	1	34	100	2.94118	1	2	40	50	5	-0.565	1	1
16337	cell-cell adhesion	P	1	1	53	100	1.88679	1	2	250	50	0.8	-0.565	1	1
1654	eye development	P	0	0	11	0	0	1	2	85	50	2.35294	-0.565	1	1
6520	amino acid metabolic process	P	0	0	41	0	0	1	2	277	50	0.722022	-0.565	1	1
43583	ear development	P	0	0	1	0	0	1	2	59	50	3.38983	-0.565	1	1
14032	neural crest cell development	P	0	0	5	0	0	1	2	23	50	8.69565	-0.565	1	1
14031	mesenchymal cell development	P	0	0	0	0	0	1	2	28	50	7.14286	-0.565	1	1
48762	mesenchymal cell differentiation	P	0	0	1	0	0	1	2	29	50	6.89655	-0.565	1	1
14033	neural crest cell differentiation	P	0	0	0	0	0	1	2	23	50	8.69565	-0.565	1	1
42330	taxis	P	0	0	0	0	0	1	2	130	50	1.53846	-0.565	1	1
7626	locomotory behavior	P	0	0	48	0	0	1	2	206	50	0.970874	-0.565	1	1
6512	ubiquitin cycle	P	1	1	404	100	0.247525	1	2	433	50	0.461894	-0.565	1	1
46983	protein dimerization activity	F	0	0	76	0	0	1	2	274	50	0.729927	-0.565	1	1
35091	phosphoinositide binding	F	0	0	47	0	0	1	2	175	50	1.14286	-0.565	1	1
1584	rhodopsin-like receptor activity	F	0	0	537	0	0	1	2	1610	50	0.124224	-0.565	1	1
4930	G-protein coupled receptor activity	F	0	0	469	0	0	1	2	1776	50	0.112613	-0.565	1	1
8092	cytoskeletal protein binding	F	0	0	38	0	0	1	2	366	50	0.546448	-0.565	1	1
5088	Ras guanyl-nucleotide exchange factor activity	F	0	0	6	0	0	1	2	82	50	2.43902	-0.565	1	1
46982	protein heterodimerization activity	F	1	2	99	50	2.0202	1	2	99	50	2.0202	-0.565	1	1
16874	ligase activity	F	1	1	228	100	0.438597	1	2	357	50	0.560224	-0.565	1	1
5089	Rho guanyl-nucleotide exchange factor activity	F	1	2	69	50	2.89855	1	2	70	50	2.85714	-0.565	1	1
16791	phosphoric monoester hydrolase activity	F	0	0	12	0	0	1	2	235	50	0.851064	-0.565	1	1
48468	cell development	P	0	0	14	0	0	10	16	1610	62.5	0.993789	-0.553	0.772	1
9987	cellular process	P	0	1	92	0	1.08696	53	79	12349	67.0886	0.639728	-0.489	0.652	1
48812	neurite morphogenesis	P	0	0	2	0	0	3	5	166	60	3.01205	-0.415	1	1
45893	positive regulation of transcription\, DNA-dependent	P	2	2	78	100	2.5641	3	5	252	60	1.98413	-0.415	1	1
7409	axonogenesis	P	2	2	52	100	3.84615	3	5	158	60	3.16456	-0.415	1	1
48667	neuron morphogenesis during differentiation	P	0	0	1	0	0	3	5	166	60	3.01205	-0.415	1	1
7155	cell adhesion	P	1	2	429	50	0.466201	3	5	645	60	0.775194	-0.415	1	1
7264	small GTPase mediated signal transduction	P	1	1	208	100	0.480769	3	5	385	60	1.2987	-0.415	1	1
7167	enzyme linked receptor protein signaling pathway	P	0	0	1	0	0	3	5	278	60	1.79856	-0.415	1	1
9605	response to external stimulus	P	0	0	8	0	0	3	5	533	60	0.938086	-0.415	1	1
22610	biological adhesion	P	0	0	0	0	0	3	5	645	60	0.775194	-0.415	1	1
7165	signal transduction	P	5	7	2291	71.4286	0.305543	15	23	4097	65.2174	0.561386	-0.375	0.8	1
6796	phosphate metabolic process	P	0	0	11	0	0	5	8	912	62.5	0.877193	-0.375	1	1
6793	phosphorus metabolic process	P	0	0	0	0	0	5	8	912	62.5	0.877193	-0.375	1	1
16301	kinase activity	F	1	1	699	100	0.143062	5	8	919	62.5	0.870511	-0.375	1	1
43233	organelle lumen	C	0	0	0	0	0	5	8	856	62.5	0.934579	-0.375	1	1
31981	nuclear lumen	C	0	0	1	0	0	5	8	727	62.5	1.10041	-0.375	1	1
31974	membrane-enclosed lumen	C	0	0	0	0	0	5	8	856	62.5	0.934579	-0.375	1	1
7166	cell surface receptor linked signal transduction	P	0	0	140	0	0	7	11	2621	63.6364	0.419687	-0.362	0.723	1
48522	positive regulation of cellular process	P	0	0	0	0	0	10	15	901	66.6667	1.66482	-0.161	1	1
48518	positive regulation of biological process	P	0	0	0	0	0	10	15	1009	66.6667	1.48662	-0.161	1	1
48523	negative regulation of cellular process	P	0	0	0	0	0	8	12	967	66.6667	1.24095	-0.142	1	1
16772	transferase activity\, transferring phosphorus-containing groups	F	0	0	14	0	0	6	9	1044	66.6667	0.862069	-0.121	1	1
44428	nuclear part	C	0	0	2	0	0	6	9	1064	66.6667	0.845865	-0.121	1	1
31175	neurite development	P	0	0	14	0	0	4	6	192	66.6667	3.125	-0.097	1	1
904	cellular morphogenesis during differentiation	P	0	0	5	0	0	4	6	182	66.6667	3.2967	-0.097	1	1
48666	neuron development	P	0	0	17	0	0	4	6	213	66.6667	2.8169	-0.097	1	1
4672	protein kinase activity	F	1	1	477	100	0.209644	4	6	631	66.6667	0.950872	-0.097	1	1
51276	chromosome organization and biogenesis	P	0	0	7	0	0	2	3	399	66.6667	0.75188	-0.068	1	1
19318	hexose metabolic process	P	0	0	0	0	0	2	3	174	66.6667	1.72414	-0.068	1	1
5996	monosaccharide metabolic process	P	0	0	1	0	0	2	3	178	66.6667	1.68539	-0.068	1	1
7001	chromosome organization and biogenesis (sensu Eukaryota)	P	0	0	124	0	0	2	3	390	66.6667	0.769231	-0.068	1	1
40007	growth	P	1	1	26	100	3.84615	2	3	252	66.6667	1.19048	-0.068	1	1
6954	inflammatory response	P	1	1	179	100	0.558659	2	3	260	66.6667	1.15385	-0.068	1	1
65009	regulation of a molecular function	P	0	0	0	0	0	2	3	365	66.6667	0.821918	-0.068	1	1
50790	regulation of catalytic activity	P	0	0	1	0	0	2	3	345	66.6667	0.869565	-0.068	1	1
51093	negative regulation of developmental process	P	0	0	0	0	0	2	3	91	66.6667	3.2967	-0.068	1	1
50793	regulation of developmental process	P	0	0	4	0	0	2	3	256	66.6667	1.17188	-0.068	1	1
6508	proteolysis	P	2	3	588	66.6667	0.510204	2	3	806	66.6667	0.372208	-0.068	1	1
51301	cell division	P	2	2	190	100	1.05263	2	3	218	66.6667	1.37615	-0.068	1	1
7010	cytoskeleton organization and biogenesis	P	0	0	93	0	0	2	3	504	66.6667	0.595238	-0.068	1	1
9611	response to wounding	P	0	0	17	0	0	2	3	356	66.6667	0.842697	-0.068	1	1
5516	calmodulin binding	F	2	3	109	66.6667	2.75229	2	3	109	66.6667	2.75229	-0.068	1	1
3723	RNA binding	F	2	3	544	66.6667	0.551471	2	3	609	66.6667	0.492611	-0.068	1	1
9055	electron carrier activity	F	1	2	173	50	1.15607	2	3	226	66.6667	1.32743	-0.068	1	1
5083	small GTPase regulator activity	F	0	0	37	0	0	2	3	170	66.6667	1.76471	-0.068	1	1
8233	peptidase activity	F	0	0	489	0	0	2	3	740	66.6667	0.405405	-0.068	1	1
4175	endopeptidase activity	F	0	0	32	0	0	2	3	512	66.6667	0.585938	-0.068	1	1
31410	cytoplasmic vesicle	C	0	0	16	0	0	2	3	266	66.6667	1.12782	-0.068	1	1
16023	cytoplasmic membrane-bound vesicle	C	0	1	48	0	2.08333	2	3	252	66.6667	1.19048	-0.068	1	1
31982	vesicle	C	0	0	1	0	0	2	3	275	66.6667	1.09091	-0.068	1	1
31988	membrane-bound vesicle	C	0	0	0	0	0	2	3	260	66.6667	1.15385	-0.068	1	1
3674	molecular_function	F	0	0	673	0	0	65	95	16194	68.421	0.586637	-0.026	1	1
44267	cellular protein metabolic process	P	0	0	16	0	0	13	19	3258	68.421	0.58318	-0.005	1	1
19538	protein metabolic process	P	0	0	29	0	0	13	19	3404	68.421	0.558167	-0.005	1	1
5576	extracellular region	C	3	5	639	60	0.782473	11	16	2335	68.75	0.685225	0.026	1	1
8150	biological_process	P	0	1	705	0	0.141844	61	89	14509	68.5393	0.613412	0.032	1	1
44464	cell part	C	0	0	0	0	0	55	80	13348	68.75	0.599341	0.102	1	1
5623	cell	C	0	0	3	0	0	55	80	13349	68.75	0.599296	0.102	1	1
16021	integral to membrane	C	16	23	5042	69.5652	0.456168	16	23	5246	69.5652	0.438429	0.127	1	1
31224	intrinsic to membrane	C	0	0	1	0	0	16	23	5262	69.5652	0.437096	0.127	1	1
44260	cellular macromolecule metabolic process	P	0	0	0	0	0	14	20	3301	70	0.605877	0.162	1	1
6468	protein amino acid phosphorylation	P	4	6	576	66.6667	1.04167	5	7	646	71.4286	1.08359	0.173	1	1
9966	regulation of signal transduction	P	0	0	22	0	0	5	7	411	71.4286	1.70316	0.173	1	1
16310	phosphorylation	P	0	0	19	0	0	5	7	760	71.4286	0.921053	0.173	1	1
6996	organelle organization and biogenesis	P	0	0	8	0	0	5	7	1201	71.4286	0.582848	0.173	1	1
5575	cellular_component	C	0	0	637	0	0	60	87	14650	68.9655	0.593857	0.214	1	1
48519	negative regulation of biological process	P	0	0	0	0	0	10	14	1018	71.4286	1.37525	0.254	1	1
6952	defense response	P	0	0	183	0	0	3	4	512	75	0.78125	0.285	1	1
8104	protein localization	P	0	1	34	0	2.94118	3	4	768	75	0.520833	0.285	1	1
46907	intracellular transport	P	0	0	12	0	0	3	4	737	75	0.542741	0.285	1	1
33036	macromolecule localization	P	0	0	0	0	0	3	4	800	75	0.5	0.285	1	1
5975	carbohydrate metabolic process	P	1	1	215	100	0.465116	3	4	486	75	0.823045	0.285	1	1
19752	carboxylic acid metabolic process	P	0	0	9	0	0	3	4	520	75	0.769231	0.285	1	1
6082	organic acid metabolic process	P	0	0	0	0	0	3	4	521	75	0.767754	0.285	1	1
16192	vesicle-mediated transport	P	0	0	86	0	0	3	4	436	75	0.917431	0.285	1	1
44262	cellular carbohydrate metabolic process	P	0	0	0	0	0	3	4	326	75	1.22699	0.285	1	1
42578	phosphoric ester hydrolase activity	F	0	0	4	0	0	3	4	309	75	1.2945	0.285	1	1
5667	transcription factor complex	C	3	4	320	75	1.25	3	4	392	75	1.02041	0.285	1	1
16740	transferase activity	F	4	7	1307	57.1429	0.535578	8	11	1820	72.7273	0.604396	0.319	1	1
30554	adenyl nucleotide binding	F	0	0	0	0	0	8	11	1457	72.7273	0.754976	0.319	1	1
5524	ATP binding	F	8	11	1380	72.7273	0.797101	8	11	1380	72.7273	0.797101	0.319	1	1
16043	cellular component organization and biogenesis	P	0	0	15	0	0	15	21	2656	71.4286	0.790663	0.323	0.808	1
16491	oxidoreductase activity	F	3	3	625	100	0.48	6	8	918	75	0.87146	0.411	0.741	1
166	nucleotide binding	F	9	13	1579	69.2308	0.823306	11	15	2064	73.3333	0.726744	0.434	0.796	1
44421	extracellular region part	C	0	0	0	0	0	11	15	2148	73.3333	0.698324	0.434	0.775	1
30154	cell differentiation	P	2	3	375	66.6667	0.8	16	22	2098	72.7273	1.04862	0.478	0.798	1
48869	cellular developmental process	P	0	0	0	0	0	16	22	2098	72.7273	1.04862	0.478	0.798	1
5615	extracellular space	C	9	12	2026	75	0.5923	9	12	2033	75	0.590261	0.513	0.734	1
51179	localization	P	0	0	0	0	0	14	19	2943	73.6842	0.6456	0.535	0.76	1
1501	skeletal development	P	0	1	108	0	0.925926	4	5	205	80	2.43902	0.565	0.656	1
51649	establishment of cellular localization	P	0	0	1	0	0	4	5	883	80	0.566251	0.565	0.689	1
51641	cellular localization	P	0	0	0	0	0	4	5	904	80	0.553097	0.565	0.689	1
7186	G-protein coupled receptor protein signaling pathway	P	2	3	1776	66.6667	0.168919	4	5	1923	80	0.26001	0.565	0.697	1
5085	guanyl-nucleotide exchange factor activity	F	3	4	119	75	3.36135	4	5	145	80	3.44828	0.565	0.687	1
5102	receptor binding	F	1	2	132	50	1.51515	4	5	726	80	0.688705	0.565	0.691	1
44459	plasma membrane part	C	0	0	0	0	0	4	5	1422	80	0.351617	0.565	0.674	1
31012	extracellular matrix	C	0	0	30	0	0	4	5	278	80	1.79856	0.565	0.688	1
5578	proteinaceous extracellular matrix	C	4	5	234	80	2.13675	4	5	269	80	1.85874	0.565	0.688	1
6364	rRNA processing	P	1	1	49	100	2.04082	1	1	55	100	1.81818	0.679	1	1
6402	mRNA catabolic process	P	0	0	8	0	0	1	1	24	100	4.16667	0.679	1	1
42273	ribosomal large subunit biogenesis and assembly	P	1	1	1	100	100	1	1	1	100	100	0.679	1	1
50771	negative regulation of axonogenesis	P	0	0	1	0	0	1	1	9	100	11.1111	0.679	1	1
50770	regulation of axonogenesis	P	0	0	5	0	0	1	1	31	100	3.22581	0.679	1	1
48675	axon extension	P	0	0	4	0	0	1	1	22	100	4.54545	0.679	1	1
42158	lipoprotein biosynthetic process	P	0	0	1	0	0	1	1	52	100	1.92308	0.679	1	1
30516	regulation of axon extension	P	0	0	4	0	0	1	1	16	100	6.25	0.679	1	1
50768	negative regulation of neurogenesis	P	0	0	1	0	0	1	1	16	100	6.25	0.679	1	1
30517	negative regulation of axon extension	P	0	0	6	0	0	1	1	8	100	12.5	0.679	1	1
48846	axon extension involved in axon guidance	P	0	0	0	0	0	1	1	3	100	33.3333	0.679	1	1
6401	RNA catabolic process	P	0	0	9	0	0	1	1	36	100	2.77778	0.679	1	1
7219	Notch signaling pathway	P	1	1	49	100	2.04082	1	1	51	100	1.96078	0.679	1	1
42491	auditory receptor cell differentiation	P	1	1	12	100	8.33333	1	1	14	100	7.14286	0.679	1	1
2011	morphogenesis of an epithelial sheet	P	1	1	5	100	20	1	1	5	100	20	0.679	1	1
16071	mRNA metabolic process	P	0	0	24	0	0	1	1	253	100	0.395257	0.679	1	1
7178	transmembrane receptor protein serine/threonine kinase signaling pathway	P	0	0	13	0	0	1	1	87	100	1.14942	0.679	1	1
43285	biopolymer catabolic process	P	0	0	0	0	0	1	1	285	100	0.350877	0.679	1	1
45639	positive regulation of myeloid cell differentiation	P	1	1	2	100	50	1	1	16	100	6.25	0.679	1	1
48276	gastrulation (sensu Vertebrata)	P	0	0	2	0	0	1	1	20	100	5	0.679	1	1
51716	cellular response to stimulus	P	1	1	5	100	20	1	1	12	100	8.33333	0.679	1	1
32200	telomere organization and biogenesis	P	0	0	0	0	0	1	1	24	100	4.16667	0.679	1	1
42157	lipoprotein metabolic process	P	0	0	19	0	0	1	1	73	100	1.36986	0.679	1	1
6631	fatty acid metabolic process	P	1	1	69	100	1.44928	1	1	166	100	0.60241	0.679	1	1
46886	positive regulation of hormone biosynthetic process	P	0	0	0	0	0	1	1	1	100	100	0.679	1	1
6497	protein amino acid lipidation	P	0	0	3	0	0	1	1	51	100	1.96078	0.679	1	1
6303	double-strand break repair via nonhomologous end joining	P	1	1	7	100	14.2857	1	1	7	100	14.2857	0.679	1	1
50767	regulation of neurogenesis	P	0	0	1	0	0	1	1	41	100	2.43902	0.679	1	1
31328	positive regulation of cellular biosynthetic process	P	0	0	0	0	0	1	1	59	100	1.69491	0.679	1	1
1702	gastrulation with mouth forming second	P	0	0	0	0	0	1	1	20	100	5	0.679	1	1
6665	sphingolipid metabolic process	P	0	0	13	0	0	1	1	54	100	1.85185	0.679	1	1
6855	multidrug transport	P	1	1	3	100	33.3333	1	1	3	100	33.3333	0.679	1	1
48843	negative regulation of axon extension involved in axon guidance	P	1	1	3	100	33.3333	1	1	3	100	33.3333	0.679	1	1
18345	protein palmitoylation	P	1	1	7	100	14.2857	1	1	7	100	14.2857	0.679	1	1
723	telomere maintenance	P	1	1	17	100	5.88235	1	1	24	100	4.16667	0.679	1	1
184	mRNA catabolic process\, nonsense-mediated decay	P	1	1	15	100	6.66667	1	1	15	100	6.66667	0.679	1	1
51048	negative regulation of secretion	P	0	0	0	0	0	1	1	10	100	10	0.679	1	1
9306	protein secretion	P	0	0	13	0	0	1	1	43	100	2.32558	0.679	1	1
6913	nucleocytoplasmic transport	P	1	1	14	100	7.14286	1	1	127	100	0.787402	0.679	1	1
50708	regulation of protein secretion	P	0	0	2	0	0	1	1	22	100	4.54545	0.679	1	1
30509	BMP signaling pathway	P	1	1	14	100	7.14286	1	1	26	100	3.84615	0.679	1	1
6888	ER to Golgi vesicle-mediated transport	P	1	1	66	100	1.51515	1	1	66	100	1.51515	0.679	1	1
48841	regulation of axon extension involved in axon guidance	P	0	0	0	0	0	1	1	3	100	33.3333	0.679	1	1
6112	energy reserve metabolic process	P	1	1	8	100	12.5	1	1	40	100	2.5	0.679	1	1
6413	translational initiation	P	1	1	47	100	2.12766	1	1	72	100	1.38889	0.679	1	1
14003	oligodendrocyte development	P	1	1	6	100	16.6667	1	1	7	100	14.2857	0.679	1	1
45747	positive regulation of Notch signaling pathway	P	1	1	2	100	50	1	1	2	100	50	0.679	1	1
6486	protein amino acid glycosylation	P	1	1	50	100	2	1	1	91	100	1.0989	0.679	1	1
50709	negative regulation of protein secretion	P	1	1	2	100	50	1	1	5	100	20	0.679	1	1
15893	drug transport	P	0	0	3	0	0	1	1	15	100	6.66667	0.679	1	1
6684	sphingomyelin metabolic process	P	1	1	4	100	25	1	1	9	100	11.1111	0.679	1	1
32012	regulation of ARF protein signal transduction	P	1	1	17	100	5.88235	1	1	17	100	5.88235	0.679	1	1
6886	intracellular protein transport	P	1	1	230	100	0.434783	1	1	456	100	0.219298	0.679	1	1
45785	positive regulation of cell adhesion	P	1	1	7	100	14.2857	1	1	10	100	10	0.679	1	1
10324	membrane invagination	P	0	0	0	0	0	1	1	183	100	0.546448	0.679	1	1
7173	epidermal growth factor receptor signaling pathway	P	0	0	15	0	0	1	1	20	100	5	0.679	1	1
6096	glycolysis	P	1	1	75	100	1.33333	1	1	76	100	1.31579	0.679	1	1
42058	regulation of epidermal growth factor receptor signaling pathway	P	0	0	0	0	0	1	1	3	100	33.3333	0.679	1	1
8277	regulation of G-protein coupled receptor protein signaling pathway	P	0	0	22	0	0	1	1	31	100	3.22581	0.679	1	1
8653	lipopolysaccharide metabolic process	P	1	1	1	100	100	1	1	5	100	20	0.679	1	1
6090	pyruvate metabolic process	P	0	0	2	0	0	1	1	25	100	4	0.679	1	1
51047	positive regulation of secretion	P	0	0	0	0	0	1	1	14	100	7.14286	0.679	1	1
46883	regulation of hormone secretion	P	0	0	1	0	0	1	1	14	100	7.14286	0.679	1	1
45927	positive regulation of growth	P	0	0	1	0	0	1	1	21	100	4.7619	0.679	1	1
35264	multicellular organism growth	P	0	0	2	0	0	1	1	34	100	2.94118	0.679	1	1
40014	regulation of body size	P	0	0	12	0	0	1	1	32	100	3.125	0.679	1	1
19751	polyol metabolic process	P	0	0	0	0	0	1	1	24	100	4.16667	0.679	1	1
6071	glycerol metabolic process	P	0	0	15	0	0	1	1	22	100	4.54545	0.679	1	1
6072	glycerol-3-phosphate metabolic process	P	0	0	6	0	0	1	1	7	100	14.2857	0.679	1	1
46174	polyol catabolic process	P	0	0	0	0	0	1	1	2	100	50	0.679	1	1
19563	glycerol catabolic process	P	0	0	0	0	0	1	1	2	100	50	0.679	1	1
46165	alcohol biosynthetic process	P	0	0	0	0	0	1	1	27	100	3.7037	0.679	1	1
16051	carbohydrate biosynthetic process	P	0	0	12	0	0	1	1	98	100	1.02041	0.679	1	1
46364	monosaccharide biosynthetic process	P	0	0	0	0	0	1	1	27	100	3.7037	0.679	1	1
19319	hexose biosynthetic process	P	0	0	1	0	0	1	1	27	100	3.7037	0.679	1	1
6650	glycerophospholipid metabolic process	P	0	0	1	0	0	1	1	58	100	1.72414	0.679	1	1
9615	response to virus	P	1	1	57	100	1.75439	1	1	66	100	1.51515	0.679	1	1
45087	innate immune response	P	1	1	55	100	1.81818	1	1	73	100	1.36986	0.679	1	1
30384	phosphoinositide metabolic process	P	0	0	5	0	0	1	1	41	100	2.43902	0.679	1	1
6505	GPI anchor metabolic process	P	0	0	1	0	0	1	1	23	100	4.34783	0.679	1	1
6817	phosphate transport	P	1	1	84	100	1.19048	1	1	84	100	1.19048	0.679	1	1
43406	positive regulation of MAPK activity	P	0	0	4	0	0	1	1	52	100	1.92308	0.679	1	1
165	MAPKKK cascade	P	0	0	35	0	0	1	1	144	100	0.694444	0.679	1	1
48592	eye morphogenesis	P	0	0	0	0	0	1	1	37	100	2.7027	0.679	1	1
46530	photoreceptor cell differentiation	P	0	0	0	0	0	1	1	16	100	6.25	0.679	1	1
9968	negative regulation of signal transduction	P	1	1	34	100	2.94118	1	1	91	100	1.0989	0.679	1	1
1754	eye photoreceptor cell differentiation	P	0	0	1	0	0	1	1	13	100	7.69231	0.679	1	1
42461	photoreceptor cell development	P	0	0	0	0	0	1	1	13	100	7.69231	0.679	1	1
50728	negative regulation of inflammatory response	P	1	1	9	100	11.1111	1	1	11	100	9.09091	0.679	1	1
1649	osteoblast differentiation	P	1	1	10	100	10	1	1	24	100	4.16667	0.679	1	1
6916	anti-apoptosis	P	1	1	110	100	0.909091	1	1	133	100	0.75188	0.679	1	1
8624	induction of apoptosis by extracellular signals	P	1	1	18	100	5.55556	1	1	30	100	3.33333	0.679	1	1
1932	regulation of protein amino acid phosphorylation	P	1	1	6	100	16.6667	1	1	50	100	2	0.679	1	1
45333	cellular respiration	P	1	1	6	100	16.6667	1	1	36	100	2.77778	0.679	1	1
48146	positive regulation of fibroblast proliferation	P	1	1	5	100	20	1	1	5	100	20	0.679	1	1
51347	positive regulation of transferase activity	P	0	0	3	0	0	1	1	118	100	0.847458	0.679	1	1
6891	intra-Golgi vesicle-mediated transport	P	1	1	12	100	8.33333	1	1	14	100	7.14286	0.679	1	1
6979	response to oxidative stress	P	1	1	57	100	1.75439	1	1	68	100	1.47059	0.679	1	1
51338	regulation of transferase activity	P	0	0	0	0	0	1	1	198	100	0.50505	0.679	1	1
43549	regulation of kinase activity	P	0	0	0	0	0	1	1	193	100	0.518135	0.679	1	1
45859	regulation of protein kinase activity	P	0	0	3	0	0	1	1	186	100	0.537634	0.679	1	1
43405	regulation of MAPK activity	P	0	0	3	0	0	1	1	77	100	1.2987	0.679	1	1
43085	positive regulation of enzyme activity	P	0	0	11	0	0	1	1	199	100	0.502513	0.679	1	1
45843	negative regulation of striated muscle development	P	1	1	8	100	12.5	1	1	8	100	12.5	0.679	1	1
1578	microtubule bundle formation	P	1	1	6	100	16.6667	1	1	11	100	9.09091	0.679	1	1
6342	chromatin silencing	P	1	1	13	100	7.69231	1	1	16	100	6.25	0.679	1	1
16358	dendrite development	P	1	1	24	100	4.16667	1	1	34	100	2.94118	0.679	1	1
45860	positive regulation of protein kinase activity	P	0	0	11	0	0	1	1	110	100	0.909091	0.679	1	1
51591	response to cAMP	P	1	1	2	100	50	1	1	2	100	50	0.679	1	1
7067	mitosis	P	1	1	129	100	0.775194	1	1	168	100	0.595238	0.679	1	1
8202	steroid metabolic process	P	0	0	44	0	0	1	1	145	100	0.689655	0.679	1	1
9607	response to biotic stimulus	P	0	0	10	0	0	1	1	274	100	0.364963	0.679	1	1
51707	response to other organism	P	0	0	4	0	0	1	1	199	100	0.502513	0.679	1	1
6302	double-strand break repair	P	0	0	12	0	0	1	1	22	100	4.54545	0.679	1	1
9891	positive regulation of biosynthetic process	P	0	0	0	0	0	1	1	67	100	1.49254	0.679	1	1
726	non-recombinational repair	P	0	0	0	0	0	1	1	7	100	14.2857	0.679	1	1
32346	positive regulation of aldosterone metabolic process	P	0	0	0	0	0	1	1	1	100	100	0.679	1	1
6281	DNA repair	P	0	0	179	0	0	1	1	202	100	0.495049	0.679	1	1
9913	epidermal cell differentiation	P	0	0	0	0	0	1	1	47	100	2.12766	0.679	1	1
16202	regulation of striated muscle development	P	0	0	6	0	0	1	1	16	100	6.25	0.679	1	1
15672	monovalent inorganic cation transport	P	0	0	8	0	0	1	1	320	100	0.3125	0.679	1	1
8544	epidermis development	P	0	0	56	0	0	1	1	122	100	0.819672	0.679	1	1
6812	cation transport	P	0	0	112	0	0	1	1	508	100	0.19685	0.679	1	1
48730	epidermis morphogenesis	P	0	0	0	0	0	1	1	59	100	1.69491	0.679	1	1
60113	inner ear receptor cell differenatioan	P	0	0	0	0	0	1	1	14	100	7.14286	0.679	1	1
42490	mechanoreceptor differentiation	P	0	0	6	0	0	1	1	20	100	5	0.679	1	1
35315	hair cell differentiation	P	0	0	4	0	0	1	1	16	100	6.25	0.679	1	1
42254	ribosome biogenesis and assembly	P	0	0	102	0	0	1	1	142	100	0.704225	0.679	1	1
16072	rRNA metabolic process	P	0	0	1	0	0	1	1	58	100	1.72414	0.679	1	1
6396	RNA processing	P	0	0	72	0	0	1	1	377	100	0.265252	0.679	1	1
10033	response to organic substance	P	0	0	4	0	0	1	1	21	100	4.7619	0.679	1	1
30001	metal ion transport	P	0	0	22	0	0	1	1	399	100	0.250627	0.679	1	1
22402	cell cycle process	P	0	0	0	0	0	1	1	646	100	0.154799	0.679	1	1
278	mitotic cell cycle	P	0	0	6	0	0	1	1	249	100	0.401606	0.679	1	1
40029	regulation of gene expression\, epigenetic	P	0	0	1	0	0	1	1	64	100	1.5625	0.679	1	1
45814	negative regulation of gene expression\, epigenetic	P	0	0	1	0	0	1	1	17	100	5.88235	0.679	1	1
279	M phase	P	0	0	2	0	0	1	1	232	100	0.431034	0.679	1	1
22403	cell cycle phase	P	0	0	0	0	0	1	1	289	100	0.346021	0.679	1	1
6338	chromatin remodeling	P	0	0	37	0	0	1	1	52	100	1.92308	0.679	1	1
6333	chromatin assembly or disassembly	P	0	0	37	0	0	1	1	180	100	0.555556	0.679	1	1
31497	chromatin assembly	P	0	0	0	0	0	1	1	142	100	0.704225	0.679	1	1
31507	heterochromatin formation	P	0	0	0	0	0	1	1	16	100	6.25	0.679	1	1
32347	regulation of aldosterone biosynthetic process	P	0	0	0	0	0	1	1	1	100	100	0.679	1	1
7517	muscle development	P	0	0	76	0	0	1	1	187	100	0.534759	0.679	1	1
7519	striated muscle development	P	0	0	32	0	0	1	1	117	100	0.854701	0.679	1	1
16458	gene silencing	P	0	0	5	0	0	1	1	26	100	3.84615	0.679	1	1
5976	polysaccharide metabolic process	P	0	0	2	0	0	1	1	57	100	1.75439	0.679	1	1
32342	aldosterone biosynthetic process	P	0	0	0	0	0	1	1	1	100	100	0.679	1	1
48144	fibroblast proliferation	P	0	0	0	0	0	1	1	11	100	9.09091	0.679	1	1
48145	regulation of fibroblast proliferation	P	0	0	1	0	0	1	1	11	100	9.09091	0.679	1	1
51174	regulation of phosphorus metabolic process	P	0	0	0	0	0	1	1	64	100	1.5625	0.679	1	1
19220	regulation of phosphate metabolic process	P	0	0	0	0	0	1	1	64	100	1.5625	0.679	1	1
42325	regulation of phosphorylation	P	0	0	6	0	0	1	1	61	100	1.63934	0.679	1	1
6521	regulation of amino acid metabolic process	P	0	0	0	0	0	1	1	51	100	1.96078	0.679	1	1
6917	induction of apoptosis	P	0	0	115	0	0	1	1	183	100	0.546448	0.679	1	1
44264	cellular polysaccharide metabolic process	P	0	0	0	0	0	1	1	55	100	1.81818	0.679	1	1
31348	negative regulation of defense response	P	0	0	0	0	0	1	1	14	100	7.14286	0.679	1	1
31326	regulation of cellular biosynthetic process	P	0	0	0	0	0	1	1	170	100	0.588235	0.679	1	1
87	M phase of mitotic cell cycle	P	0	0	4	0	0	1	1	170	100	0.588235	0.679	1	1
46885	regulation of hormone biosynthetic process	P	0	0	1	0	0	1	1	2	100	50	0.679	1	1
9889	regulation of biosynthetic process	P	0	0	0	0	0	1	1	182	100	0.549451	0.679	1	1
12502	induction of programmed cell death	P	0	0	0	0	0	1	1	183	100	0.546448	0.679	1	1
45742	positive regulation of epidermal growth factor receptor signaling pathway	P	1	1	3	100	33.3333	1	1	3	100	33.3333	0.679	1	1
19320	hexose catabolic process	P	0	0	0	0	0	1	1	91	100	1.0989	0.679	1	1
48709	oligodendrocyte differentiation	P	0	0	1	0	0	1	1	8	100	12.5	0.679	1	1
10001	glial cell differentiation	P	0	0	12	0	0	1	1	33	100	3.0303	0.679	1	1
42462	eye photoreceptor cell development	P	1	1	7	100	14.2857	1	1	11	100	9.09091	0.679	1	1
21782	glial cell development	P	0	0	0	0	0	1	1	9	100	11.1111	0.679	1	1
187	activation of MAPK activity	P	1	1	41	100	2.43902	1	1	48	100	2.08333	0.679	1	1
45745	positive regulation of G-protein coupled receptor protein signaling pathway	P	1	1	4	100	25	1	1	4	100	25	0.679	1	1
45765	regulation of angiogenesis	P	0	0	9	0	0	1	1	34	100	2.94118	0.679	1	1
46365	monosaccharide catabolic process	P	0	0	0	0	0	1	1	91	100	1.0989	0.679	1	1
32349	positive regulation of aldosterone biosynthetic process	P	1	1	1	100	100	1	1	1	100	100	0.679	1	1
32011	ARF protein signal transduction	P	0	0	2	0	0	1	1	18	100	5.55556	0.679	1	1
16525	negative regulation of angiogenesis	P	1	1	15	100	6.66667	1	1	15	100	6.66667	0.679	1	1
7492	endoderm development	P	1	1	16	100	6.25	1	1	18	100	5.55556	0.679	1	1
32352	positive regulation of hormone metabolic process	P	0	0	0	0	0	1	1	1	100	100	0.679	1	1
45940	positive regulation of steroid metabolic process	P	0	0	0	0	0	1	1	1	100	100	0.679	1	1
6813	potassium ion transport	P	1	1	161	100	0.621118	1	1	164	100	0.609756	0.679	1	1
9101	glycoprotein biosynthetic process	P	0	0	4	0	0	1	1	100	100	1	0.679	1	1
65003	macromolecular complex assembly	P	0	0	0	0	0	1	1	479	100	0.208768	0.679	1	1
43413	biopolymer glycosylation	P	0	0	0	0	0	1	1	96	100	1.04167	0.679	1	1
8272	sulfate transport	P	1	1	14	100	7.14286	1	1	14	100	7.14286	0.679	1	1
9100	glycoprotein metabolic process	P	0	0	2	0	0	1	1	121	100	0.826446	0.679	1	1
10003	gastrulation (sensu Mammalia)	P	1	1	18	100	5.55556	1	1	18	100	5.55556	0.679	1	1
42692	muscle cell differentiation	P	1	1	6	100	16.6667	1	1	63	100	1.5873	0.679	1	1
35051	cardiac cell differentiation	P	1	1	2	100	50	1	1	9	100	11.1111	0.679	1	1
6007	glucose catabolic process	P	0	0	2	0	0	1	1	86	100	1.16279	0.679	1	1
30252	growth hormone secretion	P	1	1	5	100	20	1	1	5	100	20	0.679	1	1
6094	gluconeogenesis	P	1	1	17	100	5.88235	1	1	20	100	5	0.679	1	1
19218	regulation of steroid metabolic process	P	0	0	2	0	0	1	1	6	100	16.6667	0.679	1	1
46168	glycerol-3-phosphate catabolic process	P	1	1	2	100	50	1	1	2	100	50	0.679	1	1
40018	positive regulation of body size	P	1	1	13	100	7.69231	1	1	13	100	7.69231	0.679	1	1
45637	regulation of myeloid cell differentiation	P	0	0	2	0	0	1	1	38	100	2.63158	0.679	1	1
46887	positive regulation of hormone secretion	P	1	1	0	100	0	1	1	3	100	33.3333	0.679	1	1
32344	regulation of aldosterone metabolic process	P	0	0	0	0	0	1	1	1	100	100	0.679	1	1
2009	morphogenesis of an epithelium	P	0	0	12	0	0	1	1	106	100	0.943396	0.679	1	1
19216	regulation of lipid metabolic process	P	0	0	4	0	0	1	1	24	100	4.16667	0.679	1	1
32350	regulation of hormone metabolic process	P	0	0	0	0	0	1	1	2	100	50	0.679	1	1
32341	aldosterone metabolic process	P	0	0	0	0	0	1	1	1	100	100	0.679	1	1
42445	hormone metabolic process	P	0	0	8	0	0	1	1	82	100	1.21951	0.679	1	1
42446	hormone biosynthetic process	P	0	0	7	0	0	1	1	38	100	2.63158	0.679	1	1
7398	ectoderm development	P	0	0	11	0	0	1	1	132	100	0.757576	0.679	1	1
6897	endocytosis	P	1	1	106	100	0.943396	1	1	183	100	0.546448	0.679	1	1
22618	protein-RNA complex assembly	P	0	0	0	0	0	1	1	108	100	0.925926	0.679	1	1
44275	cellular carbohydrate catabolic process	P	0	0	0	0	0	1	1	110	100	0.909091	0.679	1	1
16052	carbohydrate catabolic process	P	0	0	0	0	0	1	1	115	100	0.869565	0.679	1	1
6412	translation	P	0	0	459	0	0	1	1	656	100	0.152439	0.679	1	1
8593	regulation of Notch signaling pathway	P	0	0	2	0	0	1	1	5	100	20	0.679	1	1
51094	positive regulation of developmental process	P	0	0	0	0	0	1	1	70	100	1.42857	0.679	1	1
45597	positive regulation of cell differentiation	P	0	0	10	0	0	1	1	48	100	2.08333	0.679	1	1
45834	positive regulation of lipid metabolic process	P	0	0	2	0	0	1	1	8	100	12.5	0.679	1	1
6507	GPI anchor release	P	1	1	1	100	100	1	1	1	100	100	0.679	1	1
4518	nuclease activity	F	0	0	81	0	0	1	1	183	100	0.546448	0.679	1	1
43021	ribonucleoprotein binding	F	1	1	3	100	33.3333	1	1	18	100	5.55556	0.679	1	1
5112	Notch binding	F	1	1	9	100	11.1111	1	1	9	100	11.1111	0.679	1	1
15116	sulfate transporter activity	F	0	0	2	0	0	1	1	10	100	10	0.679	1	1
4003	ATP-dependent DNA helicase activity	F	1	1	12	100	8.33333	1	1	12	100	8.33333	0.679	1	1
15103	inorganic anion transporter activity	F	0	0	0	0	0	1	1	32	100	3.125	0.679	1	1
3712	transcription cofactor activity	F	0	0	31	0	0	1	1	244	100	0.409836	0.679	1	1
16779	nucleotidyltransferase activity	F	1	1	86	100	1.16279	1	1	113	100	0.884956	0.679	1	1
5253	anion channel activity	F	0	0	0	0	0	1	1	57	100	1.75439	0.679	1	1
5254	chloride channel activity	F	1	1	47	100	2.12766	1	1	52	100	1.92308	0.679	1	1
15559	multidrug efflux pump activity	F	1	1	1	100	100	1	1	1	100	100	0.679	1	1
45499	chemorepellant activity	F	1	1	4	100	25	1	1	4	100	25	0.679	1	1
16409	palmitoyltransferase activity	F	1	1	7	100	14.2857	1	1	15	100	6.66667	0.679	1	1
15238	drug transporter activity	F	0	0	4	0	0	1	1	17	100	5.88235	0.679	1	1
42162	telomeric DNA binding	F	1	1	3	100	33.3333	1	1	7	100	14.2857	0.679	1	1
30145	manganese ion binding	F	1	1	117	100	0.854701	1	1	117	100	0.854701	0.679	1	1
4519	endonuclease activity	F	1	1	71	100	1.40845	1	1	126	100	0.793651	0.679	1	1
8083	growth factor activity	F	1	1	146	100	0.684932	1	1	163	100	0.613497	0.679	1	1
3924	GTPase activity	F	1	1	181	100	0.552486	1	1	181	100	0.552486	0.679	1	1
3743	translation initiation factor activity	F	1	1	91	100	1.0989	1	1	91	100	1.0989	0.679	1	1
15239	multidrug transporter activity	F	0	0	1	0	0	1	1	5	100	20	0.679	1	1
8373	sialyltransferase activity	F	1	1	19	100	5.26316	1	1	19	100	5.26316	0.679	1	1
3828	alpha-N-acetylneuraminate alpha-2\,8-sialyltransferase activity	F	1	1	5	100	20	1	1	5	100	20	0.679	1	1
287	magnesium ion binding	F	1	1	313	100	0.319489	1	1	313	100	0.319489	0.679	1	1
4767	sphingomyelin phosphodiesterase activity	F	1	1	5	100	20	1	1	5	100	20	0.679	1	1
8528	peptide receptor activity\, G-protein coupled	F	0	0	8	0	0	1	1	126	100	0.793651	0.679	1	1
42923	neuropeptide binding	F	0	0	0	0	0	1	1	59	100	1.69491	0.679	1	1
42165	neurotransmitter binding	F	0	0	0	0	0	1	1	112	100	0.892857	0.679	1	1
30594	neurotransmitter receptor activity	F	0	0	40	0	0	1	1	110	100	0.909091	0.679	1	1
8188	neuropeptide receptor activity	F	0	0	11	0	0	1	1	59	100	1.69491	0.679	1	1
5086	ARF guanyl-nucleotide exchange factor activity	F	1	1	18	100	5.55556	1	1	18	100	5.55556	0.679	1	1
4630	phospholipase D activity	F	0	0	3	0	0	1	1	3	100	33.3333	0.679	1	1
5547	phosphatidylinositol-3\,4\,5-triphosphate binding	F	1	1	5	100	20	1	1	5	100	20	0.679	1	1
16829	lyase activity	F	1	1	116	100	0.862069	1	1	169	100	0.591716	0.679	1	1
4332	fructose-bisphosphate aldolase activity	F	1	1	4	100	25	1	1	4	100	25	0.679	1	1
4112	cyclic-nucleotide phosphodiesterase activity	F	0	0	1	0	0	1	1	25	100	4	0.679	1	1
1653	peptide receptor activity	F	0	0	0	0	0	1	1	126	100	0.793651	0.679	1	1
16616	oxidoreductase activity\, acting on the CH-OH group of donors\, NAD or NADP as acceptor	F	0	0	9	0	0	1	1	104	100	0.961538	0.679	1	1
42277	peptide binding	F	0	0	8	0	0	1	1	163	100	0.613497	0.679	1	1
16298	lipase activity	F	0	0	5	0	0	1	1	80	100	1.25	0.679	1	1
4620	phospholipase activity	F	0	0	6	0	0	1	1	66	100	1.51515	0.679	1	1
30551	cyclic nucleotide binding	F	0	0	0	0	0	1	1	19	100	5.26316	0.679	1	1
16614	oxidoreductase activity\, acting on CH-OH group of donors	F	0	0	3	0	0	1	1	114	100	0.877193	0.679	1	1
8565	protein transporter activity	F	1	1	114	100	0.877193	1	1	127	100	0.787402	0.679	1	1
5519	cytoskeletal regulatory protein binding	F	1	1	5	100	20	1	1	5	100	20	0.679	1	1
3954	NADH dehydrogenase activity	F	1	1	35	100	2.85714	1	1	45	100	2.22222	0.679	1	1
8137	NADH dehydrogenase (ubiquinone) activity	F	1	1	45	100	2.22222	1	1	45	100	2.22222	0.679	1	1
50839	cell adhesion molecule binding	F	0	0	1	0	0	1	1	9	100	11.1111	0.679	1	1
50528	acyloxyacyl hydrolase activity	F	1	1	1	100	100	1	1	1	100	100	0.679	1	1
3774	motor activity	F	1	1	114	100	0.877193	1	1	153	100	0.653595	0.679	1	1
19002	GMP binding	F	0	0	0	0	0	1	1	8	100	12.5	0.679	1	1
3955	NAD(P)H dehydrogenase (quinone) activity	F	1	1	2	100	50	1	1	2	100	50	0.679	1	1
5529	sugar binding	F	1	1	190	100	0.526316	1	1	195	100	0.512821	0.679	1	1
35035	histone acetyltransferase binding	F	1	1	6	100	16.6667	1	1	6	100	16.6667	0.679	1	1
43130	ubiquitin binding	F	1	1	8	100	12.5	1	1	9	100	11.1111	0.679	1	1
42826	histone deacetylase binding	F	1	1	10	100	10	1	1	10	100	10	0.679	1	1
17136	NAD-dependent histone deacetylase activity	F	1	1	2	100	50	1	1	2	100	50	0.679	1	1
42903	tubulin deacetylase activity	F	1	1	2	100	50	1	1	2	100	50	0.679	1	1
8094	DNA-dependent ATPase activity	F	0	0	20	0	0	1	1	32	100	3.125	0.679	1	1
8324	cation transporter activity	F	0	0	20	0	0	1	1	542	100	0.184502	0.679	1	1
31420	alkali metal ion binding	F	0	0	0	0	0	1	1	157	100	0.636943	0.679	1	1
5267	potassium channel activity	F	0	0	83	0	0	1	1	137	100	0.729927	0.679	1	1
3678	DNA helicase activity	F	0	0	15	0	0	1	1	26	100	3.84615	0.679	1	1
15291	porter activity	F	0	0	0	0	0	1	1	210	100	0.476191	0.679	1	1
15290	electrochemical potential-driven transporter activity	F	0	0	1	0	0	1	1	211	100	0.473934	0.679	1	1
5386	carrier activity	F	0	0	45	0	0	1	1	358	100	0.27933	0.679	1	1
51540	metal cluster binding	F	0	0	0	0	0	1	1	33	100	3.0303	0.679	1	1
5261	cation channel activity	F	0	0	49	0	0	1	1	245	100	0.408163	0.679	1	1
5172	vascular endothelial growth factor receptor binding	F	1	1	6	100	16.6667	1	1	6	100	16.6667	0.679	1	1
5244	voltage-gated ion channel activity	F	0	0	107	0	0	1	1	163	100	0.613497	0.679	1	1
4407	histone deacetylase activity	F	0	0	13	0	0	1	1	15	100	6.66667	0.679	1	1
32182	small conjugating protein binding	F	0	0	0	0	0	1	1	9	100	11.1111	0.679	1	1
16757	transferase activity\, transferring glycosyl groups	F	0	0	162	0	0	1	1	234	100	0.42735	0.679	1	1
19213	deacetylase activity	F	0	0	1	0	0	1	1	17	100	5.88235	0.679	1	1
19899	enzyme binding	F	0	0	35	0	0	1	1	227	100	0.440529	0.679	1	1
50136	NADH dehydrogenase (quinone) activity	F	0	0	0	0	0	1	1	45	100	2.22222	0.679	1	1
16811	hydrolase activity\, acting on carbon-nitrogen (but not peptide) bonds\, in linear amides	F	0	0	6	0	0	1	1	46	100	2.17391	0.679	1	1
16810	hydrolase activity\, acting on carbon-nitrogen (but not peptide) bonds	F	0	0	7	0	0	1	1	90	100	1.11111	0.679	1	1
30246	carbohydrate binding	F	0	0	11	0	0	1	1	287	100	0.348432	0.679	1	1
45296	cadherin binding	F	1	1	8	100	12.5	1	1	8	100	12.5	0.679	1	1
3714	transcription corepressor activity	F	1	1	98	100	1.02041	1	1	98	100	1.02041	0.679	1	1
30553	cGMP binding	F	1	1	8	100	12.5	1	1	8	100	12.5	0.679	1	1
30955	potassium ion binding	F	1	1	95	100	1.05263	1	1	95	100	1.05263	0.679	1	1
5249	voltage-gated potassium channel activity	F	1	1	86	100	1.16279	1	1	101	100	0.990099	0.679	1	1
8271	sulfate porter activity	F	1	1	10	100	10	1	1	10	100	10	0.679	1	1
8013	beta-catenin binding	F	1	1	13	100	7.69231	1	1	13	100	7.69231	0.679	1	1
4114	3’\,5’-cyclic-nucleotide phosphodiesterase activity	F	1	1	23	100	4.34783	1	1	23	100	4.34783	0.679	1	1
4367	glycerol-3-phosphate dehydrogenase (NAD+) activity	F	1	1	2	100	50	1	1	2	100	50	0.679	1	1
5179	hormone activity	F	1	1	121	100	0.826446	1	1	137	100	0.729927	0.679	1	1
51536	iron-sulfur cluster binding	F	1	1	30	100	3.33333	1	1	33	100	3.0303	0.679	1	1
45182	translation regulator activity	F	0	0	10	0	0	1	1	147	100	0.680272	0.679	1	1
16492	neurotensin receptor activity\, G-protein coupled	F	1	1	3	100	33.3333	1	1	3	100	33.3333	0.679	1	1
16830	carbon-carbon lyase activity	F	0	0	2	0	0	1	1	43	100	2.32558	0.679	1	1
8135	translation factor activity\, nucleic acid binding	F	0	0	4	0	0	1	1	134	100	0.746269	0.679	1	1
4621	glycosylphosphatidylinositol phospholipase D activity	F	1	1	1	100	100	1	1	1	100	100	0.679	1	1
16832	aldehyde-lyase activity	F	0	0	0	0	0	1	1	6	100	16.6667	0.679	1	1
45111	intermediate filament cytoskeleton	C	0	0	1	0	0	1	1	122	100	0.819672	0.679	1	1
44427	chromosomal part	C	0	0	0	0	0	1	1	362	100	0.276243	0.679	1	1
5730	nucleolus	C	1	1	111	100	0.900901	1	1	144	100	0.694444	0.679	1	1
5958	DNA-dependent protein kinase complex	C	1	1	2	100	50	1	1	2	100	50	0.679	1	1
781	chromosome\, telomeric region	C	1	1	14	100	7.14286	1	1	18	100	5.55556	0.679	1	1
31088	platelet dense granule membrane	C	1	1	2	100	50	1	1	2	100	50	0.679	1	1
31984	organelle subcompartment	C	0	0	0	0	0	1	1	6	100	16.6667	0.679	1	1
9986	cell surface	C	1	1	100	100	1	1	1	201	100	0.497512	0.679	1	1
31985	Golgi cisterna	C	0	0	1	0	0	1	1	6	100	16.6667	0.679	1	1
5694	chromosome	C	1	1	166	100	0.60241	1	1	411	100	0.243309	0.679	1	1
5882	intermediate filament	C	1	1	90	100	1.11111	1	1	121	100	0.826446	0.679	1	1
12506	vesicle membrane	C	0	0	11	0	0	1	1	89	100	1.12359	0.679	1	1
44433	cytoplasmic vesicle part	C	0	0	0	0	0	1	1	79	100	1.26582	0.679	1	1
30659	cytoplasmic vesicle membrane	C	0	0	5	0	0	1	1	70	100	1.42857	0.679	1	1
42827	platelet dense granule	C	0	0	1	0	0	1	1	3	100	33.3333	0.679	1	1
5747	mitochondrial respiratory chain complex I	C	1	1	9	100	11.1111	1	1	9	100	11.1111	0.679	1	1
16528	sarcoplasm	C	0	0	2	0	0	1	1	23	100	4.34783	0.679	1	1
30141	secretory granule	C	0	0	32	0	0	1	1	45	100	2.22222	0.679	1	1
5829	cytosol	C	1	1	344	100	0.290698	1	1	464	100	0.215517	0.679	1	1
30667	secretory granule membrane	C	0	0	1	0	0	1	1	11	100	9.09091	0.679	1	1
30173	integral to Golgi membrane	C	1	1	31	100	3.22581	1	1	31	100	3.22581	0.679	1	1
137	Golgi cis cisterna	C	1	1	2	100	50	1	1	2	100	50	0.679	1	1
5851	eukaryotic translation initiation factor 2B complex	C	1	1	7	100	14.2857	1	1	7	100	14.2857	0.679	1	1
30135	coated vesicle	C	0	0	0	0	0	1	1	130	100	0.769231	0.679	1	1
30136	clathrin-coated vesicle	C	0	0	3	0	0	1	1	110	100	0.909091	0.679	1	1
30133	transport vesicle	C	0	0	14	0	0	1	1	43	100	2.32558	0.679	1	1
5798	Golgi-associated vesicle	C	0	0	5	0	0	1	1	46	100	2.17391	0.679	1	1
5773	vacuole	C	0	0	11	0	0	1	1	172	100	0.581395	0.679	1	1
1726	ruffle	C	1	1	42	100	2.38095	1	1	42	100	2.38095	0.679	1	1
323	lytic vacuole	C	0	0	1	0	0	1	1	150	100	0.666667	0.679	1	1
30424	axon	C	0	0	58	0	0	1	1	63	100	1.5873	0.679	1	1
5912	adherens junction	C	0	0	16	0	0	1	1	62	100	1.6129	0.679	1	1
5801	cis-Golgi network	C	1	1	9	100	11.1111	1	1	9	100	11.1111	0.679	1	1
8076	voltage-gated potassium channel complex	C	1	1	84	100	1.19048	1	1	84	100	1.19048	0.679	1	1
30054	cell junction	C	0	0	6	0	0	1	1	197	100	0.507614	0.679	1	1
5911	intercellular junction	C	0	0	22	0	0	1	1	155	100	0.645161	0.679	1	1
5913	cell-cell adherens junction	C	0	0	18	0	0	1	1	23	100	4.34783	0.679	1	1
16459	myosin complex	C	1	1	54	100	1.85185	1	1	65	100	1.53846	0.679	1	1
5677	chromatin silencing complex	C	1	1	8	100	12.5	1	1	8	100	12.5	0.679	1	1
5875	microtubule associated complex	C	1	1	74	100	1.35135	1	1	116	100	0.862069	0.679	1	1
43198	dendritic shaft	C	1	1	5	100	20	1	1	5	100	20	0.679	1	1
30964	NADH dehydrogenase complex (quinone)	C	0	0	0	0	0	1	1	9	100	11.1111	0.679	1	1
45271	respiratory chain complex I	C	0	0	0	0	0	1	1	9	100	11.1111	0.679	1	1
44455	mitochondrial membrane part	C	0	0	0	0	0	1	1	74	100	1.35135	0.679	1	1
5746	mitochondrial respiratory chain	C	0	0	25	0	0	1	1	38	100	2.63158	0.679	1	1
5887	integral to plasma membrane	C	0	0	819	0	0	1	1	936	100	0.106838	0.679	1	1
31226	intrinsic to plasma membrane	C	0	0	1	0	0	1	1	951	100	0.105152	0.679	1	1
16585	chromatin remodeling complex	C	0	0	8	0	0	1	1	28	100	3.57143	0.679	1	1
30425	dendrite	C	0	0	33	0	0	1	1	43	100	2.32558	0.679	1	1
5635	nuclear envelope	C	1	1	48	100	2.08333	1	1	129	100	0.775194	0.679	1	1
31301	integral to organelle membrane	C	0	0	0	0	0	1	1	88	100	1.13636	0.679	1	1
31300	intrinsic to organelle membrane	C	0	0	0	0	0	1	1	101	100	0.990099	0.679	1	1
31228	intrinsic to Golgi membrane	C	0	0	3	0	0	1	1	34	100	2.94118	0.679	1	1
30027	lamellipodium	C	1	1	49	100	2.04082	1	1	49	100	2.04082	0.679	1	1
5916	fascia adherens	C	1	1	2	100	50	1	1	2	100	50	0.679	1	1
16529	sarcoplasmic reticulum	C	1	1	20	100	5	1	1	20	100	5	0.679	1	1
9331	glycerol-3-phosphate dehydrogenase complex	C	1	1	3	100	33.3333	1	1	3	100	33.3333	0.679	1	1
43195	terminal button	C	1	1	3	100	33.3333	1	1	3	100	33.3333	0.679	1	1
5764	lysosome	C	1	1	124	100	0.806452	1	1	150	100	0.666667	0.679	1	1
5768	endosome	C	1	1	53	100	1.88679	1	1	106	100	0.943396	0.679	1	1
30140	trans-Golgi network transport vesicle	C	1	1	8	100	12.5	1	1	24	100	4.16667	0.679	1	1
7242	intracellular signaling cascade	P	2	4	413	50	0.968523	10	13	1289	76.9231	1.00853	0.695	0.545	1
44444	cytoplasmic part	C	0	0	2	0	0	13	17	3087	76.4706	0.550697	0.768	0.55	1
6950	response to stress	P	1	1	69	100	1.44928	5	6	861	83.3333	0.696864	0.802	0.659	1
42221	response to chemical stimulus	P	0	0	2	0	0	5	6	423	83.3333	1.41844	0.802	0.665	1
5215	transporter activity	F	1	2	373	50	0.536193	5	6	1336	83.3333	0.449102	0.802	0.68	1
5856	cytoskeleton	C	4	6	368	66.6667	1.63044	8	10	919	80	1.08814	0.819	0.48	1
44425	membrane part	C	0	0	0	0	0	21	28	5662	75	0.494525	0.856	0.484	1
17076	purine nucleotide binding	F	0	0	1	0	0	11	14	1769	78.5714	0.791408	0.866	0.56	1
22613	ribonucleoprotein complex biogenesis and assembly	P	0	0	0	0	0	2	2	248	100	0.806452	0.964	0.544	1
7600	sensory perception	P	0	0	16	0	0	2	2	1392	100	0.143678	0.964	0.545	1
7601	visual perception	P	2	2	124	100	1.6129	2	2	138	100	1.44928	0.964	0.545	1
50953	sensory perception of light stimulus	P	0	0	2	0	0	2	2	139	100	1.43885	0.964	0.545	1
45165	cell fate commitment	P	2	2	37	100	5.40541	2	2	101	100	1.9802	0.964	0.55	1
6820	anion transport	P	0	0	21	0	0	2	2	181	100	1.10497	0.964	0.555	1
15698	inorganic anion transport	P	0	0	2	0	0	2	2	153	100	1.30719	0.964	0.555	1
9967	positive regulation of signal transduction	P	0	0	2	0	0	2	2	111	100	1.8018	0.964	0.556	1
7189	G-protein signaling\, adenylate cyclase activating pathway	P	2	2	20	100	10	2	2	42	100	4.7619	0.964	0.556	1
7188	G-protein signaling\, coupled to cAMP nucleotide second messenger	P	0	0	18	0	0	2	2	78	100	2.5641	0.964	0.556	1
7187	G-protein signaling\, coupled to cyclic nucleotide second messenger	P	0	0	27	0	0	2	2	102	100	1.96078	0.964	0.556	1
6800	oxygen and reactive oxygen species metabolic process	P	1	1	12	100	8.33333	2	2	95	100	2.10526	0.964	0.559	1
9057	macromolecule catabolic process	P	0	0	0	0	0	2	2	387	100	0.516796	0.964	0.565	1
44249	cellular biosynthetic process	P	0	0	1	0	0	2	2	646	100	0.309598	0.964	0.565	1
44265	cellular macromolecule catabolic process	P	0	0	3	0	0	2	2	319	100	0.626959	0.964	0.565	1
7049	cell cycle	P	2	2	385	100	0.519481	2	2	762	100	0.262467	0.964	0.567	1
32787	monocarboxylic acid metabolic process	P	0	0	0	0	0	2	2	225	100	0.888889	0.964	0.568	1
15031	protein transport	P	1	1	416	100	0.240385	2	2	681	100	0.293686	0.964	0.569	1
48193	Golgi vesicle transport	P	0	0	2	0	0	2	2	99	100	2.0202	0.964	0.571	1
45045	secretory pathway	P	0	0	7	0	0	2	2	229	100	0.873362	0.964	0.571	1
7243	protein kinase cascade	P	1	1	60	100	1.66667	2	2	328	100	0.609756	0.964	0.573	1
22607	cellular component assembly	P	0	0	0	0	0	2	2	536	100	0.373134	0.964	0.574	1
16044	membrane organization and biogenesis	P	1	1	12	100	8.33333	2	2	270	100	0.740741	0.964	0.575	1
42493	response to drug	P	1	1	14	100	7.14286	2	2	38	100	5.26316	0.964	0.576	1
7019	microtubule depolymerization	P	0	0	1	0	0	2	2	11	100	18.1818	0.964	0.579	1
7026	negative regulation of microtubule depolymerization	P	2	2	10	100	20	2	2	10	100	20	0.964	0.579	1
31111	negative regulation of microtubule polymerization or depolymerization	P	0	0	0	0	0	2	2	12	100	16.6667	0.964	0.579	1
51129	negative regulation of cell organization and biogenesis	P	0	0	0	0	0	2	2	34	100	5.88235	0.964	0.579	1
51128	regulation of cellular component organization and biogenesis	P	0	0	1	0	0	2	2	68	100	2.94118	0.964	0.579	1
31110	regulation of microtubule polymerization or depolymerization	P	0	0	0	0	0	2	2	14	100	14.2857	0.964	0.579	1
51246	regulation of protein metabolic process	P	0	0	0	0	0	2	2	276	100	0.724638	0.964	0.579	1
7017	microtubule-based process	P	0	0	51	0	0	2	2	216	100	0.925926	0.964	0.579	1
226	microtubule cytoskeleton organization and biogenesis	P	0	0	32	0	0	2	2	77	100	2.5974	0.964	0.579	1
31109	microtubule polymerization or depolymerization	P	0	0	0	0	0	2	2	15	100	13.3333	0.964	0.579	1
51261	protein depolymerization	P	0	0	0	0	0	2	2	34	100	5.88235	0.964	0.579	1
31114	regulation of microtubule depolymerization	P	0	0	0	0	0	2	2	10	100	20	0.964	0.579	1
51248	negative regulation of protein metabolic process	P	0	0	0	0	0	2	2	80	100	2.5	0.964	0.579	1
46164	alcohol catabolic process	P	0	0	0	0	0	2	2	93	100	2.15054	0.964	0.58	1
6006	glucose metabolic process	P	0	0	45	0	0	2	2	133	100	1.50376	0.964	0.58	1
6644	phospholipid metabolic process	P	0	0	28	0	0	2	2	127	100	1.5748	0.964	0.581	1
15980	energy derivation by oxidation of organic compounds	P	0	0	4	0	0	2	2	81	100	2.46914	0.964	0.581	1
6643	membrane lipid metabolic process	P	0	0	2	0	0	2	2	173	100	1.15607	0.964	0.581	1
1503	ossification	P	1	1	49	100	2.04082	2	2	89	100	2.24719	0.964	0.582	1
48771	tissue remodeling	P	0	0	0	0	0	2	2	105	100	1.90476	0.964	0.582	1
46849	bone remodeling	P	0	0	2	0	0	2	2	99	100	2.0202	0.964	0.582	1
31214	biomineral formation	P	0	0	0	0	0	2	2	90	100	2.22222	0.964	0.582	1
51046	regulation of secretion	P	0	0	1	0	0	2	2	47	100	4.25532	0.964	0.586	1
46879	hormone secretion	P	0	0	2	0	0	2	2	34	100	5.88235	0.964	0.593	1
15833	peptide transport	P	0	0	3	0	0	2	2	38	100	5.26316	0.964	0.593	1
30072	peptide hormone secretion	P	1	1	1	100	100	2	2	27	100	7.40741	0.964	0.593	1
3001	generation of a signal involved in cell-cell signaling	P	0	0	0	0	0	2	2	81	100	2.46914	0.964	0.593	1
2790	peptide secretion	P	0	0	0	0	0	2	2	27	100	7.40741	0.964	0.593	1
4386	helicase activity	F	0	0	103	0	0	2	2	141	100	1.41844	0.964	0.53	1
8026	ATP-dependent helicase activity	F	1	1	96	100	1.04167	2	2	105	100	1.90476	0.964	0.53	1
15267	channel or pore class transporter activity	F	0	0	8	0	0	2	2	392	100	0.510204	0.964	0.534	1
15268	alpha-type channel activity	F	0	0	0	0	0	2	2	374	100	0.534759	0.964	0.534	1
5216	ion channel activity	F	0	0	272	0	0	2	2	342	100	0.584795	0.964	0.534	1
4674	protein serine/threonine kinase activity	F	2	2	478	100	0.41841	2	2	499	100	0.400802	0.964	0.556	1
8509	anion transporter activity	F	0	0	4	0	0	2	2	116	100	1.72414	0.964	0.558	1
16651	oxidoreductase activity\, acting on NADH or NADPH	F	0	0	8	0	0	2	2	75	100	2.66667	0.964	0.559	1
16655	oxidoreductase activity\, acting on NADH or NADPH\, quinone or similar compound as acceptor	F	0	0	0	0	0	2	2	50	100	4	0.964	0.559	1
8415	acyltransferase activity	F	1	1	131	100	0.763359	2	2	165	100	1.21212	0.964	0.565	1
16746	transferase activity\, transferring acyl groups	F	0	0	2	0	0	2	2	175	100	1.14286	0.964	0.565	1
16747	transferase activity\, transferring groups other than amino-acyl groups	F	0	0	3	0	0	2	2	168	100	1.19048	0.964	0.565	1
43492	ATPase activity\, coupled to movement of substances	F	0	0	0	0	0	2	2	152	100	1.31579	0.964	0.566	1
5125	cytokine activity	F	1	1	162	100	0.617284	2	2	247	100	0.809717	0.964	0.566	1
42626	ATPase activity\, coupled to transmembrane movement of substances	F	2	2	40	100	5	2	2	152	100	1.31579	0.964	0.566	1
16820	hydrolase activity\, acting on acid anhydrides\, catalyzing transmembrane movement of substances	F	0	0	33	0	0	2	2	155	100	1.29032	0.964	0.566	1
8134	transcription factor binding	F	1	1	84	100	1.19048	2	2	326	100	0.613497	0.964	0.576	1
51287	NAD binding	F	2	2	45	100	4.44444	2	2	45	100	4.44444	0.964	0.582	1
5525	GTP binding	F	2	2	339	100	0.58997	2	2	339	100	0.58997	0.964	0.582	1
8237	metallopeptidase activity	F	0	0	136	0	0	2	2	209	100	0.956938	0.964	0.59	1
4222	metalloendopeptidase activity	F	2	2	102	100	1.96078	2	2	119	100	1.68067	0.964	0.59	1
16789	carboxylic ester hydrolase activity	F	0	0	14	0	0	2	2	132	100	1.51515	0.964	0.593	1
31252	leading edge	C	0	0	3	0	0	2	2	85	100	2.35294	0.964	0.546	1
5941	unlocalized protein complex	C	0	0	0	0	0	2	2	17	100	11.7647	0.964	0.555	1
5795	Golgi stack	C	1	1	11	100	9.09091	2	2	17	100	11.7647	0.964	0.566	1
19898	extrinsic to membrane	C	0	0	11	0	0	2	2	71	100	2.8169	0.964	0.568	1
5834	heterotrimeric G-protein complex	C	2	2	41	100	4.87805	2	2	41	100	4.87805	0.964	0.568	1
19897	extrinsic to plasma membrane	C	0	0	15	0	0	2	2	59	100	3.38983	0.964	0.568	1
5624	membrane fraction	C	2	2	412	100	0.485437	2	2	615	100	0.325203	0.964	0.576	1
267	cell fraction	C	0	0	0	0	0	2	2	770	100	0.25974	0.964	0.576	1
43005	neuron projection	C	0	0	25	0	0	2	2	116	100	1.72414	0.964	0.578	1
44463	cell projection part	C	0	0	0	0	0	2	2	53	100	3.77359	0.964	0.578	1
15629	actin cytoskeleton	C	1	1	101	100	0.990099	2	2	239	100	0.83682	0.964	0.58	1
139	Golgi membrane	C	1	1	48	100	2.08333	2	2	104	100	1.92308	0.964	0.585	1
31966	mitochondrial membrane	C	0	0	4	0	0	2	2	307	100	0.651466	0.964	0.587	1
5743	mitochondrial inner membrane	C	1	1	246	100	0.406504	2	2	275	100	0.727273	0.964	0.587	1
19866	organelle inner membrane	C	0	0	8	0	0	2	2	288	100	0.694444	0.964	0.587	1
44429	mitochondrial part	C	0	0	1	0	0	2	2	401	100	0.498753	0.964	0.587	1
5740	mitochondrial envelope	C	0	0	24	0	0	2	2	332	100	0.60241	0.964	0.587	1
9888	tissue development	P	0	0	12	0	0	6	7	301	85.7143	2.32558	1.01	0.435	1
16788	hydrolase activity\, acting on ester bonds	F	2	2	19	100	10.5263	6	7	682	85.7143	1.02639	1.01	0.427	1
43234	protein complex	C	0	0	90	0	0	12	15	1908	80	0.786164	1.029	0.369	1
32991	macromolecular complex	C	0	0	0	0	0	12	15	2387	80	0.628404	1.029	0.369	1
43228	non-membrane-bound organelle	C	0	0	0	0	0	10	12	1780	83.3333	0.674157	1.168	0.33	1
43232	intracellular non-membrane-bound organelle	C	0	0	0	0	0	10	12	1780	83.3333	0.674157	1.168	0.33	1
50896	response to stimulus	P	2	2	1194	100	0.167504	13	16	2967	81.25	0.539265	1.184	0.266	1
51216	cartilage development	P	3	3	21	100	14.2857	3	3	37	100	8.10811	1.186	0.538	1
32940	secretion by cell	P	0	0	0	0	0	3	3	272	100	1.10294	1.186	0.549	1
19935	cyclic-nucleotide-mediated signaling	P	0	0	0	0	0	3	3	108	100	2.77778	1.186	0.555	1
19932	second-messenger-mediated signaling	P	0	0	2	0	0	3	3	201	100	1.49254	1.186	0.555	1
19933	cAMP-mediated signaling	P	1	1	7	100	14.2857	3	3	84	100	3.57143	1.186	0.555	1
9056	catabolic process	P	0	0	1	0	0	3	3	639	100	0.469484	1.186	0.556	1
44248	cellular catabolic process	P	0	0	0	0	0	3	3	510	100	0.588235	1.186	0.556	1
6118	electron transport	P	3	3	431	100	0.696056	3	3	450	100	0.666667	1.186	0.557	1
45184	establishment of protein localization	P	0	0	3	0	0	3	3	725	100	0.413793	1.186	0.564	1
15075	ion transporter activity	F	0	0	11	0	0	3	3	689	100	0.435414	1.186	0.526	1
19001	guanyl nucleotide binding	F	1	1	18	100	5.55556	3	3	348	100	0.862069	1.186	0.536	1
8047	enzyme activator activity	F	0	0	35	0	0	3	3	216	100	1.38889	1.186	0.548	1
5096	GTPase activator activity	F	3	3	127	100	2.3622	3	3	142	100	2.11268	1.186	0.548	1
5198	structural molecule activity	F	3	3	368	100	0.815217	3	3	857	100	0.350058	1.186	0.55	1
8081	phosphoric diester hydrolase activity	F	0	0	3	0	0	3	3	76	100	3.94737	1.186	0.565	1
48037	cofactor binding	F	0	0	7	0	0	3	3	159	100	1.88679	1.186	0.566	1
50662	coenzyme binding	F	1	1	15	100	6.66667	3	3	141	100	2.12766	1.186	0.566	1
31975	envelope	C	0	0	0	0	0	3	3	463	100	0.647948	1.186	0.542	1
31967	organelle envelope	C	0	0	0	0	0	3	3	459	100	0.653595	1.186	0.542	1
15630	microtubule cytoskeleton	C	0	0	22	0	0	3	3	339	100	0.884956	1.186	0.557	1
5874	microtubule	C	3	3	185	100	1.62162	3	3	193	100	1.5544	1.186	0.557	1
30695	GTPase regulator activity	F	0	0	0	0	0	7	8	311	87.5	2.57235	1.197	0.281	1
30234	enzyme regulator activity	F	0	0	9	0	0	7	8	725	87.5	1.10345	1.197	0.281	1
5886	plasma membrane	C	3	3	688	100	0.436047	7	8	1823	87.5	0.438837	1.197	0.28	1
16020	membrane	C	18	24	5501	75	0.436284	26	34	6850	76.4706	0.49635	1.2	0.249	1
6811	ion transport	P	2	2	428	100	0.46729	4	4	745	100	0.536913	1.376	0.29	1
6091	generation of precursor metabolites and energy	P	0	0	45	0	0	4	4	599	100	0.66778	1.376	0.303	1
9059	macromolecule biosynthetic process	P	0	0	2	0	0	4	4	899	100	0.444939	1.376	0.323	1
16887	ATPase activity	F	2	2	131	100	1.52672	4	4	347	100	1.15274	1.376	0.309	1
42623	ATPase activity\, coupled	F	0	0	9	0	0	4	4	290	100	1.37931	1.376	0.309	1
42995	cell projection	C	0	0	8	0	0	4	4	304	100	1.31579	1.376	0.31	1
12505	endomembrane system	C	0	0	8	0	0	4	4	409	100	0.977995	1.376	0.314	1
5739	mitochondrion	C	3	3	813	100	0.369004	4	4	885	100	0.451977	1.376	0.339	1
5737	cytoplasm	C	12	14	1495	85.7143	0.936455	23	29	4228	79.3103	0.685903	1.455	0.182	1
6810	transport	P	3	4	1452	75	0.275482	12	14	2514	85.7143	0.556882	1.479	0.205	1
9058	biosynthetic process	P	1	1	63	100	1.5873	5	5	1471	100	0.339905	1.546	0.174	1
46903	secretion	P	0	0	5	0	0	5	5	312	100	1.60256	1.546	0.193	1
44255	cellular lipid metabolic process	P	0	0	6	0	0	5	5	542	100	0.922509	1.546	0.196	1
6629	lipid metabolic process	P	1	1	217	100	0.46083	5	5	650	100	0.769231	1.546	0.196	1
16818	hydrolase activity\, acting on acid anhydrides\, in phosphorus-containing anhydrides	F	0	0	7	0	0	5	5	615	100	0.813008	1.546	0.17	1
16462	pyrophosphatase activity	F	0	0	3	0	0	5	5	610	100	0.819672	1.546	0.17	1
17111	nucleoside-triphosphatase activity	F	0	0	125	0	0	5	5	583	100	0.857633	1.546	0.17	1
16817	hydrolase activity\, acting on acid anhydrides	F	0	0	0	0	0	5	5	618	100	0.809061	1.546	0.17	1
44430	cytoskeletal part	C	0	0	0	0	0	5	5	582	100	0.859106	1.546	0.199	1
31090	organelle membrane	C	0	0	1	0	0	5	5	698	100	0.716332	1.546	0.202	1
51234	establishment of localization	P	0	0	0	0	0	13	15	2583	86.6667	0.58072	1.624	0.138	1
44431	Golgi apparatus part	C	0	0	0	0	0	6	6	169	100	3.5503	1.701	0.163	1
5794	Golgi apparatus	C	1	1	209	100	0.478469	6	6	337	100	1.78042	1.701	0.163	1
3824	catalytic activity	F	1	1	456	100	0.219298	31	39	5482	79.4872	0.711419	1.831	0.093	1
16787	hydrolase activity	F	8	9	1273	88.8889	0.706991	15	17	2304	88.2353	0.737847	1.897	0.091	1
44446	intracellular organelle part	C	0	0	0	0	0	20	23	2683	86.9565	0.857249	2.133	0.047	0.936
44422	organelle part	C	0	0	0	0	0	20	23	2693	86.9565	0.854066	2.133	0.047	0.936
