# Supplementary material for: Genome-Wide Screen for Differential DNA Methylation Associated with Neural Cell Differentiation in Mouse
Source: PLoS One. 2011 Oct 18;6(10):e26002. doi: 10.1371/journal.pone.0026002 (PMC3196508; doi:10.1371/journal.pone.0026002)
Supplement: Table S4 — Primer sequences for direct bisulfite sequencing (DBS). (XLS) [file pone.0026002.s004.xls]

## Sheet: Tabelle1
DBS Amplicon	F Primer ID	F Primer Seq	R Primer ID	R Pimer Seq	Feature ID	Sequencing Primer
AMP67097292	6709729_F2	tgttgttgttgttggaaaaata	6709729_R2	aattaaaacaaaataaactacatatactttatt	EpiMusI6709729Q	R
AMP80351161	8035116_F1	atgtttatattagtgggtattatatttgtt	8035116_R1	actctaacttcttaacctacccaa	EpiMusI8035116Q	F
AMP38188721	3818872_F1	taaaaattttttaagggaggaaat	3818872_R2	actaaaaaacacctatcaatatcaact	EpiMusI3818872Q	F
AMP78275432	7827543_F2	agaaagatatttaattatttattgatttattta	7827543_R2	aacaaaaactactcacctttctaact	EpiMusI7827543Q	F
AMP50545471	5054547_F1	tagtggattagtttagagaaataagatatt	5054547_R1	aaacacaaactaattaaaaactacataataa	EpiMusI5054547Q	F
AMP83721061	8372106_F1	ttgattgttttaggggttttt	8372106_R1	acaacaaactacaaaccaaaatc	EpiMusI8372106Q	F
AMP41434481	4143448_F1	atatatttttgggagattttgtgt	4143448_R1	ttacaacccaacctaatataaatct	EpiMusI4143448Q	F
AMP73647312	7364731_F2	taagagttattttagtttttagggga	7364731_R2	ataaaaaactattaaatctcaaaccttt	EpiMusI7364731Q	F
AMP71869062	7186906_F2	tagatataagatggagatagaagtgatatt	7186906_R2	aaacttcaatttccacctaactac	EpiMusI7186906Q	F
AMP30909591	3090959_F1	ttaagtataggttgttttgtttgttt	3090959_R1	ataaacatctctcattctatacttaaataaa	EpiMusI3090959Q	F
AMP70994951	7099495_F1	tattggtgattgtatagtgttttgt	7099495_R1	aaactaacataaacctataccactataaaa	EpiMusI7099495Q	F
AMP58564422	5856442_F2	ttttttaagaagttgttattttggt	5856442_R2	ccactacaccaaaaaccctac	EpiMusI5856442Q	F
AMP82164541	8216454_F1	tttgggatttagtttttttgttt	8216454_R1	accaaatatttccaatatattattaataaa	EpiMusI8216454Q	F
AMP37736472	3773647_F2	tgtaggttttttattgatatttgtttt	3773647_R2	tataaataaaaaatatcctaacaaaccc	EpiMusI3773647Q	F
AMP9414751	941475_F1	tataaagggatttagtgataggtttaa	941475_R1	attaaaacccacaaacctacact	EpiMusI941475Q	F
AMP12042571	1204257_F1	aatttaggttaggagttgagatttt	1204257_R1	taactacctaacacttcaataaaatca	EpiMusI1204257Q	F
AMP42759062	4275906_F2	gtagtttttgattagtttattttaagaatt	4275906_R2	ttaaaactctacaaatactaaatttcctt	EpiMusI4275906Q	F
AMP59291682	5929168_F2	tttgtaagtttatggatagattttagg	5929168_R2	aaaactaaaaccctaaaaaataaaaac	EpiMusI5929168Q	F
AMP16723822	1672382_F2	attaaattttatgttgaggttaaatga	1672382_R2	ctaaaacaccacaaaacaatctatac	EpiMusI1672382Q	F
AMP85614751	8561475_F1	gagattttagtttgttttgagttaagt	8561475_R1	atcttcatccaaaaaaaacaaa	EpiMusI8561475Q	F
AMP64528761	6452876_F1	tgtttaaattaagtgtttttgtgtatt	6452876_R1	taatttcccaacatacaaaaactt	EpiMusI6452876Q	F
AMP89982552	8998255_F2	aataaattaggatagttgttgtgga	8998255_R2	aaaaatctaatatacaacaaatactaaacaa	EpiMusI8998255Q	F
AMP21465062	2146506_F2	ttattattataatgtattgttagtgttgga	2146506_R2	atttaaaacctaaaactacaaactaaaata	EpiMusI2146506Q	F
AMP9052112	905211_F2	tatttaaatttaataagattagttaatgttttt	905211_R2	ataatacaacaatttcaaaataacataaa	EpiMusI905211Q	F
AMP16708631	1670863_F1	tttgttagtatgtatgtgtttggatag	1670863_F2	taggtttgtgtttgtatattttagttatt	EpiMusI1670863Q	F
AMP68997721	6899772_F1	agtatttttttttgttgggtttaa	6899772_R1	attctaatttcaaaaaaccaaactat	EpiMusI6899772Q	F
AMP36574671	3657467_F1	tggttgttttttttttttattattaa	3657467_R1	attacaactttaaatataaattaaaaacaaa	EpiMusI3657467Q	F
AMP78464641	7846464_F1	tagttaggatttttttttgtaatttaatat	7846464_R1	atacaaaccaaatcttaaccaatatt	EpiMusI7846464Q	F
AMP11934762	1193476_F2	taattttttggagttgttatttagtaga	1193476_R2	aaaacaacaatacacaacctaaaaa	EpiMusI1193476Q	F
AMP4334242	433424_F2	tgagttgttttgtagtttgtttagat	433424_R2	atataatcttccttttcaataaacctt	EpiMusI433424Q	F
AMP8674721	867472_F1	ttgattaataatttttataatttttagatgta	867472_R1	aaccccaaatcttccttaaa	EpiMusI867472Q	F
AMP17740231	1774023_F1	ttgttagtttttatttaaggttatttattatt	1774023_R1	aaataacaactaaaaaaaaccttaaaa	EpiMusI1774023Q	F
AMP4020692	402069_F2	ttttgtttttattttgtatttttttg	402069_R2	aaccaacttttaattaacacattaac	EpiMusI402069Q	F
AMP60026821	6002682_F1	ttaggttgtggttgattaggat	6002682_R1	atcccaaataaatccacactaat	EpiMusI6002682Q	F
AMP67094051	6709405_F1	gtgtttattgatttttggaagaa	6709405_R1	aatactatccaaaacaaccaaacta	EpiMusI6709405Q	F
AMP68729162	6872916_F2	ttattttgaatttttatatttatttgatg	6872916_R2	aaaaccctaacctaatccttca	EpiMusI6872916Q	F
AMP71099212	7109921_F2	taggtttggtgtgattgtgata	7109921_R2	acaaacaatacaaaataataattaactaaaa	EpiMusI7109921Q	F
AMP16732282	1673228_F2	ttgttggagttttaggaggtag	1673228_R2	tcattcctacttcacttactctacaa	EpiMusI1673228Q	F
AMP78846211	7884621_F1	aattttttggtagtatatttagttatatgaa	7884621_R1	aattacttctaaaaaatctacttacacaaa	EpiMusI7884621Q	F
AMP17207332	1720733_F2	tagtttttttttatagtgtttttaggtg	1720733_R2	atcctcaactacccctcaaa	EpiMusI1720733Q	F
AMP30615131	3061513_F1	gtagtttttaaggaattttattaatttttt	3061513_R1	atccctactatccacctaaataataa	EpiMusI3061513Q	F
AMP33976141	3397614_F1	ttggtttagttggtttttgttt	3397614_R1	tctaatacaaacacaccaaaataaa	EpiMusI3397614Q	F
AMP60559812	6055981_F2	tgtggggagggtttgtt	6055981_R2	caccaaactaaacctaacacctt	EpiMusI6055981Q	F
AMP63278832	6327883_F2	aggtgtatttagatattgagttttttaat	6327883_R2	aactctacttcctaatacactctaaaataa	EpiMusI6327883Q	F
AMP7449871	744987_F1	ttttgggtttggttttgtatt	744987_R1	tcttaaaccaaaaacctaaaaaata	EpiMusI744987Q	F
AMP6213642	621364_F2	gtatttggtagttagatataggagtgtt	621364_R2	tcaaaccaccttacttataccaa	EpiMusI621364Q	F
AMP8430261	843026_F1	atggttagataattaaattaattgtttgt	843026_R1	atatacaaaaataccaaattccaaa	EpiMusI843026Q	F
AMP65526241	6552624_F1	ttgaatttatttagtattaagttagtattaggt	6552624_R1	actaaacattttctcctcttttatattaa	EpiMusI6552624Q	F
AMP65829321	6582932_F1	ataagaggatattttttagtatttttttatt	6582932_R1	aaacaaaacaaattacaaaaaaaata	EpiMusI6582932Q	F
AMP71657301	7165730_F1	tagtaattttgtatgtttttgggtt	7165730_R1	aaaataaaaacaaattcaatactaaactaa	EpiMusI7165730Q	F
AMP90442972	9044297_F2	tttaatttagaggttaattgggag	9044297_R2	acaaatctcttactacaaacttaccaa	EpiMusI9044297Q	F
